# Supplementary material for: NF‐Y‐dependent regulation of glutamate receptor 4 expression and cell survival in cells of the oligodendrocyte lineage
Source: Glia. 2018 Apr 27;66(9):1896–914. doi: 10.1002/glia.23446 (PMC6220837; doi:10.1002/glia.23446)
Supplement: Supplementary file 8 — Supporting Information Table S4‐8 [file GLIA-66-1896-s008.xlsx]

## Sheet: Table S4. Oli-neu less than 01
Supplemental Table S4. Transcriptomic analysis of Oli-neu A + CTZ / Oli-neu A - CTZ (p<0.01). Output from separate channel analysis of Agilent two-colour microarray data. p-value is Benjamini-Hochberg modified.
coefficients	sigma	genes.ProbeName	ProbeName	GeneSymbol	genes.SystematicName	p.value
-1.06318	0.094985	A_55_P2236382	A_55_P2236382	D8Ertd158e	AK142804	1.11559e-09
-1.00344	0.127411	A_30_P01029411	A_30_P01029411	N/A	chr16:90008636-90015586_R	1.32621e-08
-0.951126	0.112919	A_30_P01032234	A_30_P01032234	N/A	chr18:63355660-63369610_R	1.4218e-08
1.00764	0.149349	A_51_P338803	A_51_P338803	Rn18s	NR_003278	3.73024e-08
-0.954113	0.135879	A_55_P2729578	A_55_P2729578	N/A	AK033180	4.2083e-08
-0.840355	0.119421	A_55_P2395911	A_55_P2395911	D2Ertd295e	AK035822	1.15529e-07
-0.714188	0.0676959	A_65_P09913	A_65_P09913	N/A	CB846113	1.21166e-07
-0.743265	0.099399	A_65_P01521	A_65_P01521	N/A	BX522927	2.54907e-07
-1.06252	0.20609	A_55_P2122633	A_55_P2122633	Airn	AK032756	2.58879e-07
-0.822801	0.136328	A_65_P19712	A_65_P19712	N/A	BU552097	3.43497e-07
-0.761134	0.11481	A_52_P740123	A_52_P740123	N/A	AI528035	3.67448e-07
-0.71992	0.0988895	A_55_P2886614	A_55_P2886614	N/A	BE333974	3.85892e-07
-0.870131	0.155389	A_55_P2105517	A_55_P2105517	N/A	AK047917	3.90751e-07
-0.652875	0.0696047	A_55_P2200618	A_55_P2200618	LOC552902	AK047962	4.48393e-07
-0.832545	0.147293	A_30_P01033039	A_30_P01033039	N/A	chr2:128211990-128215223_R	4.88002e-07
-0.890792	0.167243	A_55_P2189893	A_55_P2189893	A630073K07Rik	AK042233	4.92079e-07
-0.686128	0.090658	A_55_P2714564	A_55_P2714564	Sptbn1	ENSMUST00000149117	5.21675e-07
-0.826244	0.150163	A_65_P17380	A_65_P17380	Mvb12b	XM_006498372	6.17242e-07
-0.791204	0.140765	A_55_P2079064	A_55_P2079064	Ppnr	S76755	7.1595e-07
-0.611133	0.0595378	A_30_P01027535	A_30_P01027535	N/A	chr1:137482591-137625604_R	7.72547e-07
-1.05351	0.23201	A_51_P487668	A_51_P487668	H2afy3	NR_003523	8.8072e-07
-0.649087	0.0859233	A_55_P2738192	A_55_P2738192	Glis1	ENSMUST00000106738	9.03754e-07
-0.867327	0.173637	A_65_P13357	A_65_P13357	N/A	AK047114	9.39864e-07
-0.724008	0.121043	A_30_P01017626	A_30_P01017626	N/A	chr2:128217275-128217972_R	9.5292e-07
-0.828094	0.161609	A_55_P2238933	A_55_P2238933	5031415H12Rik	AK081553	1.00959e-06
-0.706331	0.116436	A_30_P01026572	A_30_P01026572	N/A	chr1:139822286-139822985_F	1.0764e-06
-0.62311	0.0793978	A_55_P2418745	A_55_P2418745	D230034L24Rik	AK084380	1.202e-06
-0.676345	0.10649	A_55_P2733147	A_55_P2733147	A630065K11Rik	AK084270	1.23474e-06
-0.671972	0.106875	A_30_P01020315	A_30_P01020315	N/A	chr9:13349094-13352732_F	1.36652e-06
-0.699434	0.120187	A_52_P859153	A_52_P859153	Tcf12	ENSMUST00000184196	1.4442e-06
-0.688176	0.116002	A_65_P19562	A_65_P19562	6030446J10Rik	AK031515	1.48563e-06
-0.762867	0.147692	A_55_P2243768	A_55_P2243768	D930030O05Rik	AK083489	1.58404e-06
-0.735094	0.138082	A_55_P2717782	A_55_P2717782	Dnm3	ENSMUST00000161539	1.67089e-06
-0.811591	0.168003	A_30_P01027788	A_30_P01027788	N/A	chr15:61919018-61935580_R	1.74692e-06
-0.593426	0.0760493	A_52_P657844	A_52_P657844	Zbtb20	ENSMUST00000114694	2.00334e-06
-0.876247	0.195043	A_66_P123439	A_66_P123439	Dep1	AK034614	2.09063e-06
-0.901715	0.204407	A_30_P01028281	A_30_P01028281	N/A	chr15:61919018-61935580_R	2.14388e-06
-0.747444	0.14968	A_55_P2716047	A_55_P2716047	Crtc3	ENSMUST00000152668	2.25229e-06
-0.901563	0.205722	A_55_P2736804	A_55_P2736804	Msi2	AK156439	2.2694e-06
-0.603573	0.0870188	A_66_P124937	A_66_P124937	N/A	AK034701	2.43278e-06
-0.591227	0.080601	A_55_P2258832	A_55_P2258832	5230400M03Rik	AK030345	2.48387e-06
-0.750401	0.153213	A_55_P2718548	A_55_P2718548	N/A	ENSMUST00000155466	2.50086e-06
-0.773403	0.164053	A_55_P2716791	A_55_P2716791	Taok2	ENSMUST00000156273	2.73021e-06
-0.574671	0.074478	A_55_P2261882	A_55_P2261882	D230040J21Rik	AK084413	2.85679e-06
-0.599149	0.0887643	A_51_P216440	A_51_P216440	N/A	AK032144	2.85908e-06
0.687405	0.131158	A_55_P2031407	A_55_P2031407	N/A	NAP111752-1	2.91689e-06
-0.664258	0.121414	A_55_P2408355	A_55_P2408355	BB166591	AK037728	2.95984e-06
-0.680083	0.129423	A_55_P2715271	A_55_P2715271	Agap1	ENSMUST00000185417	3.09956e-06
-0.897176	0.213332	A_30_P01029774	A_30_P01029774	N/A	chr3:51890691-51891781_R	3.29873e-06
-0.637151	0.113091	A_52_P509188	A_52_P509188	Fto	ENSMUST00000128081	3.52273e-06
-0.62136	0.106695	A_30_P01026288	A_30_P01026288	N/A	chr6:83368261-83407280_R	3.70425e-06
-0.634452	0.113479	A_66_P109488	A_66_P109488	N/A	BG804624	3.77719e-06
-0.896686	0.217867	A_66_P136233	A_66_P136233	N/A	AK052016	3.98434e-06
-0.687479	0.138602	A_55_P2836258	A_55_P2836258	Gm30816	XR_870697	4.01798e-06
-0.667345	0.129992	A_52_P668882	A_52_P668882	D930015E06Rik	ENSMUST00000193696	4.03165e-06
-0.66669	0.133128	A_30_P01017920	A_30_P01017920	N/A	chr13:108653722-108654406_R	4.66629e-06
-0.603501	0.104104	A_66_P132493	A_66_P132493	Siglece	NM_031181	4.80094e-06
-0.653996	0.129297	A_55_P2372897	A_55_P2372897	Pacrgl	ENSMUST00000197072	5.03721e-06
-0.69922	0.150868	A_52_P764573	A_52_P764573	LOC102641345	XR_402615	5.49757e-06
-0.524788	0.0616106	A_65_P08179	A_65_P08179	N/A	BI251563	5.83397e-06
-0.591742	0.103091	A_55_P1997410	A_55_P1997410	Exoc6b	ENSMUST00000051531	5.88251e-06
-0.709754	0.158488	A_55_P2283551	A_55_P2283551	2810455B08Rik	AK013351	6.30886e-06
-0.873942	0.222381	A_55_P2935106	A_55_P2935106	LOC102635844	XR_880872	6.54363e-06
-0.712916	0.162469	A_55_P2935441	A_55_P2935441	9630033C03Rik	AK082948	7.05939e-06
-0.64192	0.132863	A_55_P2721434	A_55_P2721434	Zfp280d	ENSMUST00000184968	7.3634e-06
-0.551968	0.0867467	A_65_P03143	A_65_P03143	N/A	BB496772	7.36677e-06
-0.703154	0.161238	A_55_P1956302	A_55_P1956302	H2-Q4	NM_001143689	7.93593e-06
-0.587216	0.10864	A_55_P2324921	A_55_P2324921	0610039H22Rik	AK084302	8.06974e-06
-0.556118	0.0923268	A_65_P01731	A_65_P01731	N/A	AK084490	8.28093e-06
-0.570618	0.101272	A_51_P452682	A_51_P452682	Pou5f2	NM_029315	8.54225e-06
-0.628248	0.130905	A_65_P02950	A_65_P02950	N/A	AK085315	8.82052e-06
-0.666584	0.148805	A_66_P130585	A_66_P130585	A130088B03Rik	AK038224	9.04991e-06
-0.660387	0.146405	A_55_P2046728	A_55_P2046728	N/A	ENSMUST00000178312	9.17177e-06
-0.543237	0.0882022	A_30_P01030436	A_30_P01030436	N/A	chr3:85783094-85783408_F	9.43379e-06
-0.584005	0.11266	A_66_P127706	A_66_P127706	N/A	AK042144	1.01287e-05
-0.64856	0.143634	A_52_P843919	A_52_P843919	N/A	AK086179	1.01694e-05
-0.539878	0.0895732	A_52_P49136	A_52_P49136	Sipa1l1	AK051853	1.0691e-05
-0.531814	0.084848	A_65_P06658	A_65_P06658	N/A	AK089772	1.07879e-05
-0.560256	0.102645	A_55_P2721872	A_55_P2721872	Snx14	ENSMUST00000187610	1.12392e-05
-0.548282	0.0978224	A_30_P01027585	A_30_P01027585	N/A	chr1:69531191-69570566_R	1.2096e-05
-0.631415	0.140405	A_30_P01023797	A_30_P01023797	N/A	chr10:66627543-66629331_F	1.22759e-05
-0.639299	0.144696	A_66_P115310	A_66_P115310	Tbrg3	NR_027799	1.26196e-05
-0.576649	0.114381	A_55_P2890023	A_55_P2890023	Zfp27	NM_001285797	1.26262e-05
-0.604521	0.128614	A_55_P2741444	A_55_P2741444	Nedd4l	AK122283	1.27518e-05
-0.65725	0.154412	A_66_P114034	A_66_P114034	N/A	ENSMUST00000143905	1.34956e-05
-0.714221	0.179722	A_66_P124606	A_66_P124606	LOC548103	AK048668	1.39635e-05
-0.755815	0.197933	A_55_P2276105	A_55_P2276105	N/A	AK157781	1.46145e-05
-0.54097	0.0989221	A_55_P2935196	A_55_P2935196	Lpp	AK045341	1.47892e-05
-0.500931	0.073456	A_55_P2935321	A_55_P2935321	Lpp	AK051937	1.48859e-05
-0.596834	0.130042	A_55_P2718348	A_55_P2718348	Tanc1	ENSMUST00000142573	1.57189e-05
-0.833603	0.231119	A_55_P2364315	A_55_P2364315	D030002E05Rik	AK051948	1.60387e-05
-0.563744	0.114083	A_65_P14558	A_65_P14558	2310067E19Rik	XR_881379	1.6311e-05
-0.529831	0.096455	A_55_P2121945	A_55_P2121945	Cnot6l	NM_001285511	1.72283e-05
-0.521345	0.09193	A_30_P01022460	A_30_P01022460	N/A	chrX:20570399-20571162_F	1.76331e-05
-0.535852	0.101102	A_30_P01027584	A_30_P01027584	N/A	chr3:127039311-127201919_R	1.79537e-05
-0.492928	0.0736128	A_55_P2300913	A_55_P2300913	D130095D21Rik	AK084110	1.80797e-05
-0.508609	0.0847126	A_52_P30302	A_52_P30302	Caap1	ENSMUST00000153294	1.82138e-05
-0.627359	0.148604	A_55_P2713850	A_55_P2713850	Pbx1	ENSMUST00000176791	1.84655e-05
-0.643273	0.156042	A_55_P2741464	A_55_P2741464	Kirrel3	AK122566	1.85634e-05
-0.5602	0.116099	A_55_P2370370	A_55_P2370370	D1Ertd704e	AU018318	1.90023e-05
-0.489474	0.0727607	A_55_P2015892	A_55_P2015892	Wwox	ENSMUST00000160862	1.90966e-05
-0.616674	0.145229	A_55_P2333126	A_55_P2333126	Mgea5	AK088506	1.97103e-05
-0.533628	0.102451	A_55_P2720839	A_55_P2720839	Zmynd8	ENSMUST00000150564	1.98268e-05
-0.582221	0.129821	A_55_P2733517	A_55_P2733517	Mapre2	AK088734	2.08206e-05
-0.55428	0.115566	A_30_P01027409	A_30_P01027409	N/A	chr16:64823448-64824632_R	2.106e-05
-0.600425	0.139943	A_55_P2713810	A_55_P2713810	Kcnab1	ENSMUST00000161956	2.17701e-05
-0.582741	0.131447	A_55_P2402929	A_55_P2402929	B430203I24Rik	AK080903	2.19749e-05
-0.541091	0.109437	A_55_P2322139	A_55_P2322139	C530042K13Rik	AK049699	2.19901e-05
-0.619407	0.150454	A_30_P01023370	A_30_P01023370	N/A	chr1:139856545-139857204_F	2.30516e-05
-0.570768	0.127009	A_55_P2728961	A_55_P2728961	9530027D23Rik	AK020577	2.34527e-05
-0.550987	0.116708	A_55_P2725906	A_55_P2725906	Gm38480	XR_392745	2.35823e-05
0.53279	0.108645	A_55_P1958400	A_55_P1958400	N/A	TC1593528	2.5501e-05
-0.679973	0.180572	A_55_P2184567	A_55_P2184567	Gm3161	AK090034	2.56085e-05
-0.622353	0.155829	A_66_P100610	A_66_P100610	A230048O21Rik	AK080396	2.6977e-05
-0.660796	0.176386	A_55_P2058467	A_55_P2058467	N/A	AK161320	3.02329e-05
-0.551195	0.123489	A_55_P2112967	A_55_P2112967	Diap1	NM_001305981	3.04991e-05
-0.551412	0.123864	A_55_P2302383	A_55_P2302383	3300002A11Rik	AK012244	3.08049e-05
-0.650556	0.172768	A_55_P2943837	A_55_P2943837	N/A	EU234053	3.14231e-05
0.572575	0.13563	A_55_P2112737	A_55_P2112737	Actb	NM_007393	3.16714e-05
-0.600757	0.14982	A_55_P2154639	A_55_P2154639	Gm11159	AK134880	3.18998e-05
-0.685313	0.189228	A_30_P01032760	A_30_P01032760	N/A	chr4:126710640-126721240_F	3.25592e-05
-0.693518	0.194085	A_55_P2714987	A_55_P2714987	Snx10	ENSMUST00000155724	3.41274e-05
-0.491821	0.0929844	A_55_P2115696	A_55_P2115696	5930422O12Rik	AK031179	3.57658e-05
-0.5185	0.110148	A_52_P1004637	A_52_P1004637	N/A	AK156187	3.67405e-05
-0.803258	0.243123	A_30_P01027356	A_30_P01027356	N/A	chr8:49853937-49874087_R	3.74912e-05
-0.491252	0.0945502	A_55_P2715854	A_55_P2715854	Cdk12	ENSMUST00000145113	3.82827e-05
-0.545969	0.128481	A_55_P2719219	A_55_P2719219	Slc25a23	ENSMUST00000165187	4.11007e-05
-0.499268	0.101975	A_55_P2246014	A_55_P2246014	Fam172a	XM_006517351	4.16061e-05
-0.545219	0.12849	A_65_P19784	A_65_P19784	Asb7	NM_080443	4.17513e-05
-0.510943	0.109384	A_52_P389484	A_52_P389484	Pag1	ENSMUST00000159497	4.21002e-05
0.519673	0.114656	A_55_P2119721	A_55_P2119721	N/A	ENSMUST00000189517	4.23564e-05
-0.593153	0.153472	A_30_P01029575	A_30_P01029575	N/A	chr15:90074814-90087814_R	4.23748e-05
-0.54227	0.127735	A_52_P67909	A_52_P67909	Nav2	ENSMUST00000184462	4.30997e-05
0.442761	0.0616963	A_30_P01018344	A_30_P01018344	N/A	chr15:32705156-32729116_R	4.3108e-05
-0.636097	0.174486	A_55_P2151061	A_55_P2151061	N/A	BB325154	4.31821e-05
-0.582909	0.149496	A_51_P308227	A_51_P308227	Mpp7	AK036956	4.41986e-05
-0.701643	0.205646	A_55_P2737877	A_55_P2737877	5330434G04Rik	AK163556	4.57216e-05
-0.619032	0.168434	A_30_P01030979	A_30_P01030979	N/A	chr10:120336296-120354471_R	4.65156e-05
-0.468385	0.0851983	A_30_P01019726	A_30_P01019726	N/A	chr16:64820905-64822069_R	4.73021e-05
-0.566736	0.143824	A_55_P2122474	A_55_P2122474	Edil3	AK046885	4.86568e-05
0.627857	0.174464	A_51_P399697	A_51_P399697	Dbi	NM_001037999	4.98556e-05
-0.594682	0.158895	A_55_P2738122	A_55_P2738122	Cacna2d1	AK164580	5.05958e-05
-0.472484	0.0901053	A_55_P2021854	A_55_P2021854	N/A	AK011488	5.06382e-05
-0.69151	0.204018	A_55_P2718568	A_55_P2718568	Zeb2	ENSMUST00000123037	5.06562e-05
0.479504	0.0957354	A_55_P1955243	A_55_P1955243	Rps24	NM_011297	5.22102e-05
-0.597142	0.161034	A_55_P2729398	A_55_P2729398	Fads2	AK031337	5.24012e-05
-0.602047	0.163832	A_52_P352362	A_52_P352362	Gm7265	XR_870918	5.3196e-05
-0.430077	0.0622966	A_66_P139383	A_66_P139383	Gm15614	XR_376852	6.03609e-05
-0.529429	0.130402	A_55_P2349752	A_55_P2349752	8030494B02Rik	AK136342	6.20172e-05
0.433648	0.0667865	A_55_P2725752	A_55_P2725752	Gm33627	XR_391554	6.24645e-05
-0.508194	0.11869	A_55_P2193419	A_55_P2193419	4731420N21	AK076305	6.28578e-05
-0.457681	0.0866382	A_55_P2175494	A_55_P2175494	Gm20492	XR_380932	6.39143e-05
-0.458843	0.0880345	A_55_P2727694	A_55_P2727694	Map2k5	AK013856	6.50988e-05
0.827644	0.270729	A_55_P2070913	A_55_P2070913	Rpl14	NM_025974	6.61117e-05
0.485847	0.106789	A_52_P420663	A_52_P420663	Klhl11	NM_172565	6.66806e-05
-0.458086	0.0884773	A_65_P05856	A_65_P05856	N/A	BX529969	6.72503e-05
-0.662087	0.198705	A_55_P2278965	A_55_P2278965	5430420F09Rik	AK017326	6.74146e-05
-0.510947	0.123022	A_55_P2402781	A_55_P2402781	Pam	ENSMUST00000186731	6.94566e-05
-0.522105	0.12943	A_65_P08019	A_65_P08019	Gm19313	AK134193	6.95825e-05
-0.457096	0.0888161	A_30_P01031906	A_30_P01031906	N/A	chr18:63525907-63526504_R	6.96154e-05
-0.635902	0.187512	A_65_P14057	A_65_P14057	Tmem164	AK081890	6.99469e-05
0.58895	0.164964	A_55_P2109589	A_55_P2109589	Slc1a4	NM_018861	7.04945e-05
-0.477082	0.102888	A_55_P2734607	A_55_P2734607	G3bp1	AK137344	7.07722e-05
-0.469206	0.0993057	A_55_P2737014	A_55_P2737014	Afap1l2	AK158196	7.47893e-05
-0.548901	0.146208	A_55_P2110537	A_55_P2110537	Slfn9	NM_172796	7.53746e-05
-0.480592	0.107405	A_66_P119935	A_66_P119935	N/A	ENSMUST00000068783	7.66273e-05
-0.44097	0.0799588	A_55_P1998115	A_55_P1998115	Klkb1	NM_008455	7.71533e-05
-0.687885	0.214485	A_51_P394814	A_51_P394814	Svep1	NM_022814	7.73749e-05
0.43639	0.0768353	A_51_P227332	A_51_P227332	Rpl38	NM_001048057	7.83979e-05
-0.589053	0.168563	A_30_P01023072	A_30_P01023072	N/A	chr15:68161768-68193518_R	8.02566e-05
-0.552471	0.15025	A_30_P01029853	A_30_P01029853	N/A	chr6:31078802-31079644_R	8.15858e-05
-0.692882	0.21846	A_52_P593611	A_52_P593611	Fam188a	ENSMUST00000130097	8.19826e-05
-0.449142	0.0880544	A_65_P08951	A_65_P08951	N/A	AK041170	8.19945e-05
-0.498504	0.120354	A_55_P2197777	A_55_P2197777	3110001N23Rik	AK013968	8.21654e-05
-0.588221	0.168914	A_66_P123735	A_66_P123735	N/A	ENSMUST00000190877	8.25228e-05
-0.659874	0.203951	A_66_P122065	A_66_P122065	N/A	AK046480	8.39834e-05
-0.551602	0.152144	A_30_P01029465	A_30_P01029465	N/A	chr16:90116006-90119297_R	8.89146e-05
-0.488028	0.11659	A_51_P294375	A_51_P294375	5730559C18Rik	ENSMUST00000194374	9.0039e-05
-0.488361	0.117299	A_55_P2294074	A_55_P2294074	AA536887	CB196702	9.16711e-05
-0.688015	0.22019	A_55_P2734748	A_55_P2734748	LOC101056159	AK138450	9.36632e-05
-0.861072	0.296605	A_55_P2894302	A_55_P2894302	Mcmdc2	NM_177722	9.37454e-05
-0.530674	0.142672	A_55_P2204396	A_55_P2204396	6030458E02Rik	AK020075	9.49232e-05
-0.549244	0.152882	A_66_P109279	A_66_P109279	N/A	ENSMUST00000166899	9.55728e-05
0.463711	0.103133	A_55_P1976108	A_55_P1976108	Rps27a	NM_001033865	9.6683e-05
0.580082	0.169488	A_51_P513072	A_51_P513072	Rdh13	NM_175372	9.7681e-05
-0.512986	0.133921	A_55_P2943228	A_55_P2943228	Rasa2	ENSMUST00000185435	9.89238e-05
-0.429234	0.0793744	A_55_P2718207	A_55_P2718207	Ndrg3	ENSMUST00000126627	0.000100945
-0.537326	0.148086	A_55_P2744474	A_55_P2744474	Fam196a	XR_869740	0.000101265
-0.506113	0.130687	A_55_P2359560	A_55_P2359560	C230073G13Rik	AK082636	0.000101496
-0.427996	0.0790625	A_55_P2716990	A_55_P2716990	Stxbp4	ENSMUST00000123260	0.000103082
-0.557072	0.159191	A_55_P2732908	A_55_P2732908	Matn2	AK081339	0.000103388
-0.436241	0.0858969	A_30_P01024158	A_30_P01024158	N/A	chr6:86524425-86524935_F	0.000104206
-0.408482	0.0621271	A_30_P01020571	A_30_P01020571	N/A	chr2:48826955-48827592_F	0.00010431
-0.501719	0.129101	A_55_P2042096	A_55_P2042096	Prune2	AK165913	0.000105093
-0.465034	0.107448	A_52_P660693	A_52_P660693	Dsel	NM_001081316	0.000108792
-0.618291	0.191818	A_55_P2065726	A_55_P2065726	Snx29	ENSMUST00000134941	0.000109755
-0.513997	0.137575	A_55_P2718906	A_55_P2718906	Ppil4	ENSMUST00000143214	0.000110508
-0.484697	0.12066	A_55_P2508193	A_55_P2508193	AI506816	NR_015554	0.000111778
-0.604279	0.185513	A_52_P332788	A_52_P332788	Gm35498	XM_006496590	0.000112059
-0.431684	0.0853365	A_55_P2248320	A_55_P2248320	C430003N24Rik	AK049485	0.000114291
-0.497914	0.12939	A_65_P06925	A_65_P06925	N/A	AK084183	0.00011499
-0.428345	0.0838678	A_55_P2729001	A_55_P2729001	Utrn	AK020881	0.000118397
-0.528318	0.14827	A_55_P2717668	A_55_P2717668	Eftud2	ENSMUST00000148209	0.000121658
-0.564175	0.167833	A_51_P104162	A_51_P104162	Gfod1	AK053379	0.000123216
-0.438216	0.0927695	A_55_P1958453	A_55_P1958453	Gm9802	AK021321	0.000123809
0.428572	0.0857547	A_51_P381584	A_51_P381584	Stx6	NM_021433	0.000124845
-0.414832	0.0745478	A_55_P2307080	A_55_P2307080	D130051D11Rik	AK083890	0.000124989
-0.480751	0.121849	A_55_P2437763	A_55_P2437763	8430431K14Rik	NR_002849	0.000126894
-0.505319	0.136517	A_66_P101449	A_66_P101449	Acad9	ENSMUST00000197344	0.000127055
-0.525028	0.147707	A_55_P2642571	A_55_P2642571	Mitf	ENSMUST00000148233	0.000127225
-0.516616	0.143291	A_55_P2077884	A_55_P2077884	Kat6b	ENSMUST00000183228	0.000128541
-0.445084	0.0993101	A_55_P2024495	A_55_P2024495	Ank2	ENSMUST00000182876	0.0001305
-0.522256	0.146933	A_55_P2235970	A_55_P2235970	C130068B02Rik	AK081691	0.000130744
-0.420837	0.0818821	A_55_P2732523	A_55_P2732523	Mrps31	AK078073	0.000133835
-0.590995	0.184023	A_30_P01027700	A_30_P01027700	N/A	chr9:121256738-121257487_F	0.000134051
-0.44147	0.097822	A_51_P245275	A_51_P245275	H2afx	NM_010436	0.000135178
-0.4684	0.116093	A_55_P2611185	A_55_P2611185	Pikfyve	ENSMUST00000188799	0.000135946
-0.56298	0.170224	A_55_P2925822	A_55_P2925822	Rnf130	NM_001290750	0.000136978
-0.497497	0.135057	A_51_P287698	A_51_P287698	N/A	AK035950	0.000141741
-0.433247	0.09361	A_55_P2190010	A_55_P2190010	2010110K18Rik	AK029153	0.000143095
-0.601005	0.191032	A_55_P2126557	A_55_P2126557	Gm5858	XR_867784	0.000143351
-0.43667	0.0964814	A_30_P01030086	A_30_P01030086	N/A	chr12:74135916-74142780_F	0.000144798
-0.417586	0.0829761	A_55_P2730298	A_55_P2730298	Magi2	ENSMUST00000197553	0.000149811
-0.459118	0.113027	A_66_P116974	A_66_P116974	Gm34589	XR_383704	0.000150319
-0.567963	0.175706	A_52_P177988	A_52_P177988	Fam179b	NM_177805	0.000151366
-0.428822	0.0923379	A_55_P2410007	A_55_P2410007	N/A	BC006653	0.000152642
-0.435956	0.0981655	A_55_P2716521	A_55_P2716521	Mpdz	ENSMUST00000142273	0.000155514
-0.386137	0.0552736	A_66_P103848	A_66_P103848	Gm34883	AK035133	0.000157722
-0.61014	0.199038	A_66_P128982	A_66_P128982	Synpo	ENSMUST00000137894	0.000160842
-0.421467	0.0889721	A_55_P2721073	A_55_P2721073	Ccnt1	ENSMUST00000130921	0.000163819
-0.465108	0.119473	A_51_P483215	A_51_P483215	Phxr4	NR_028271	0.000164112
-0.491017	0.135423	A_55_P2330822	A_55_P2330822	Epb4.1l5	ENSMUST00000191046	0.000164149
-0.504184	0.143527	A_55_P2315921	A_55_P2315921	5330431K02Rik	AK019926	0.00016637
-0.52129	0.153291	A_55_P2341890	A_55_P2341890	N/A	AK137931	0.000166613
-0.4225	0.0905246	A_55_P2913849	A_55_P2913849	Ddx3x	NM_010028	0.000167711
-0.416641	0.0864005	A_65_P07328	A_65_P07328	AU017193	AK153997	0.000170112
-0.543194	0.166247	A_55_P2201454	A_55_P2201454	2310079F09Rik	AK142062	0.000171957
-0.398474	0.0712973	A_65_P04543	A_65_P04543	N/A	AI643350	0.000172254
0.381665	0.0543393	A_66_P130688	A_66_P130688	Aldh2	NM_009656	0.000173754
-0.4537	0.113789	A_66_P114369	A_66_P114369	N/A	ENSMUST00000086675	0.000174042
-0.44621	0.108987	A_30_P01027223	A_30_P01027223	N/A	chr2:94046243-94070067_R	0.000175352
-0.543711	0.167284	A_55_P2714976	A_55_P2714976	Rbm6	ENSMUST00000182242	0.000176496
-0.533702	0.161998	A_52_P421947	A_52_P421947	Mtss1	AK134122	0.000177513
-0.763023	0.276065	A_55_P2009042	A_55_P2009042	N/A	U16671	0.000181449
0.428113	0.0973073	A_55_P1955287	A_55_P1955287	N/A	ENSMUST00000118529	0.00018185
-0.539411	0.166635	A_55_P2035495	A_55_P2035495	Zbtb20	NM_001285805	0.000186994
-0.728138	0.261294	A_65_P15594	A_65_P15594	Arih1	ENSMUST00000168497	0.000189488
-0.422242	0.0947073	A_55_P2644451	A_55_P2644451	Alg6	ENSMUST00000124147	0.000192402
-0.46153	0.122343	A_30_P01018338	A_30_P01018338	N/A	chr14:106562325-106660675_F	0.000195628
-0.421684	0.0952195	A_55_P2034097	A_55_P2034097	Elavl1	NM_010485	0.000198139
-0.488487	0.139393	A_55_P2123566	A_55_P2123566	Sipa1l2	AK132916	0.000198357
-0.479583	0.134174	A_30_P01028690	A_30_P01028690	N/A	chr4:126009815-126015875_F	0.000199391
-0.55835	0.178814	A_66_P100264	A_66_P100264	N/A	AK086782	0.00019998
-0.444311	0.111796	A_30_P01026436	A_30_P01026436	N/A	chr8:49858771-49859010_R	0.000200946
-0.376926	0.0554189	A_65_P14338	A_65_P14338	N/A	AK032699	0.000201924
-0.388228	0.067756	A_52_P21506	A_52_P21506	Ctnna1	AK008121	0.000203547
0.502219	0.148601	A_51_P229076	A_51_P229076	Cd2ap	NM_009847	0.000206197
-0.463951	0.125676	A_30_P01023279	A_30_P01023279	N/A	chr8:26343277-26352902_R	0.000207854
-0.601778	0.202793	A_55_P2296118	A_55_P2296118	9630010G10Rik	AK035845	0.000209103
-0.496413	0.146088	A_55_P2934936	A_55_P2934936	Usp25	AK030906	0.000212464
-0.440643	0.111242	A_55_P2255628	A_55_P2255628	9430013L14Rik	AK020413	0.000214301
-0.418178	0.0950952	A_52_P948237	A_52_P948237	N/A	AK077237	0.000214519
-0.489424	0.14232	A_66_P120628	A_66_P120628	Ifnar1	NM_010508	0.00021511
-0.449462	0.117301	A_55_P2397240	A_55_P2397240	B430316J06Rik	AK046698	0.000215117
-0.492559	0.144507	A_66_P131327	A_66_P131327	N/A	ENSMUST00000172717	0.000217526
-0.438905	0.110731	A_55_P2221365	A_55_P2221365	Wdr20	ENSMUST00000191983	0.000219174
-0.506741	0.153926	A_55_P2733392	A_55_P2733392	Mtdh	ENSMUST00000172082	0.000226181
-0.515536	0.158992	A_55_P2737632	A_55_P2737632	Mpp7	AK162694	0.000226494
-0.467157	0.130419	A_52_P11433	A_52_P11433	B130006D01Rik	NR_028263	0.000227887
-0.502827	0.151913	A_65_P19121	A_65_P19121	N/A	AK133560	0.000228097
-0.542613	0.174285	A_55_P2716261	A_55_P2716261	Dlgap1	ENSMUST00000156946	0.000228341
-0.404079	0.0862028	A_55_P1976729	A_55_P1976729	Gm3871	XR_872023	0.000229764
-0.452952	0.121928	A_52_P771436	A_52_P771436	N/A	AK052900	0.000232526
-0.528274	0.167298	A_55_P2715296	A_55_P2715296	Reln	ENSMUST00000160707	0.000235444
-0.438501	0.112786	A_55_P2714697	A_55_P2714697	Nav2	ENSMUST00000183715	0.000236622
-0.61521	0.213772	A_55_P1987434	A_55_P1987434	Fam196a	XR_869740	0.000238642
-0.400092	0.0842145	A_66_P138044	A_66_P138044	Igsf9b	XM_011242478	0.000238942
-0.431129	0.108056	A_55_P2720853	A_55_P2720853	Yap1	ENSMUST00000174300	0.000239726
-0.477726	0.139234	A_65_P19982	A_65_P19982	Gm33777	XR_379265	0.000246101
-0.420798	0.101782	A_51_P446112	A_51_P446112	6430590A07Rik	XM_006500806	0.000248935
-0.57587	0.195085	A_55_P2731656	A_55_P2731656	Sash1	AK049453	0.000251817
-0.579829	0.197626	A_55_P1962603	A_55_P1962603	Cplx2	NM_009946	0.000255536
-0.443934	0.118904	A_52_P448578	A_52_P448578	Rbm25	ENSMUST00000182255	0.000256353
-0.452911	0.124969	A_55_P2069425	A_55_P2069425	Ttll3	NM_133923	0.000257547
-0.397374	0.0850358	A_55_P2402134	A_55_P2402134	Hnrnpr	ENSMUST00000148843	0.000261715
-0.384458	0.073813	A_65_P04171	A_65_P04171	Sgip1	ENSMUST00000183855	0.000263468
-0.373757	0.06316	A_55_P2804902	A_55_P2804902	Nfatc3	EU887631	0.0002637
-0.561079	0.188791	A_55_P2733092	A_55_P2733092	Ralgapa1	AK083518	0.000265005
-0.439464	0.116935	A_52_P370392	A_52_P370392	Mapk8ip2	NM_021921	0.000265315
-0.480266	0.143315	A_55_P2715286	A_55_P2715286	Swt1	ENSMUST00000185247	0.000268007
-0.635722	0.228333	A_30_P01026470	A_30_P01026470	N/A	chr16:43635730-43639104_F	0.000271439
-0.456797	0.129578	A_55_P1960999	A_55_P1960999	Pigr	NM_011082	0.000276146
-0.517523	0.166286	A_30_P01021038	A_30_P01021038	N/A	chr8:122920901-123008463_F	0.000278468
-0.640534	0.232023	A_51_P250934	A_51_P250934	Hsd17b7	NM_010476	0.000281967
-0.512486	0.163867	A_55_P2728317	A_55_P2728317	Atg16l1	BC033362	0.000282677
-0.446602	0.123756	A_30_P01018515	A_30_P01018515	N/A	chr8:42462791-42466106_R	0.000283721
-0.44754	0.125254	A_55_P2718949	A_55_P2718949	Mtdh	ENSMUST00000172082	0.000292055
-0.478524	0.144894	A_55_P2717737	A_55_P2717737	Nrip1	ENSMUST00000141182	0.000292689
-0.559893	0.191247	A_55_P2344463	A_55_P2344463	LOC553089	AK049016	0.000292831
-0.441849	0.122257	A_30_P01025359	A_30_P01025359	N/A	chr1:23340743-23341144_F	0.000299632
0.391264	0.0846837	A_55_P2564276	A_55_P2564276	N/A	A_55_P2564276	0.000301198
-0.431683	0.115508	A_55_P1988740	A_55_P1988740	N/A	CK791792	0.000301323
-0.464067	0.13724	A_30_P01029243	A_30_P01029243	N/A	chr12:21548850-21568550_R	0.000305475
0.372126	0.0675454	A_52_P222354	A_52_P222354	Vps13c	NM_177184	0.000306916
-0.395254	0.0890832	A_66_P121723	A_66_P121723	6430710C18Rik	NR_102348	0.000310473
-0.613792	0.221599	A_55_P2721424	A_55_P2721424	Cux1	ENSMUST00000177305	0.000310959
-0.462646	0.136938	A_55_P2716801	A_55_P2716801	Tmem108	ENSMUST00000186455	0.000311527
0.427005	0.113301	A_66_P101413	A_66_P101413	N/A	AK087879	0.000311789
-0.503131	0.161594	A_55_P2146229	A_55_P2146229	N/A	AK051961	0.000313428
-0.405735	0.0980152	A_30_P01019972	A_30_P01019972	N/A	chr3:127037711-127111912_R	0.000315603
-0.388614	0.0843003	A_52_P137559	A_52_P137559	Rttn	NM_175542	0.000318085
-0.512599	0.168171	A_55_P2717697	A_55_P2717697	Hs6st2	ENSMUST00000142738	0.000324975
-0.523172	0.17456	A_55_P2494862	A_55_P2494862	Agfg2	NM_178162	0.000328823
-0.440701	0.124344	A_66_P131035	A_66_P131035	N/A	AK051514	0.000328887
-0.512372	0.168532	A_55_P2738137	A_55_P2738137	Brca2	NM_001081001	0.000330223
-0.528396	0.177776	A_55_P2935440	A_55_P2935440	9630033C03Rik	AK082948	0.000331699
-0.460998	0.137863	A_51_P146701	A_51_P146701	Nsdhl	AK156993	0.000332383
-0.435487	0.121451	A_55_P2897272	A_55_P2897272	N/A	AK042967	0.000335616
-0.456518	0.135622	A_30_P01025205	A_30_P01025205	N/A	chr2:174852887-174853961_F	0.000339092
-0.470075	0.144351	A_55_P2715570	A_55_P2715570	Zfp407	ENSMUST00000182849	0.000341279
-0.6292	0.232725	A_55_P2132812	A_55_P2132812	Hsd3b2	ENSMUST00000107022	0.000342029
0.37437	0.0742967	A_55_P2740743	A_55_P2740743	Mboat2	NM_026037	0.000345156
0.374092	0.07457	A_55_P2140751	A_55_P2140751	N/A	NAP112112-1	0.000350147
-0.464308	0.141563	A_30_P01022445	A_30_P01022445	N/A	chr10:6480075-6603900_R	0.000350451
-0.495162	0.160356	A_66_P109224	A_66_P109224	N/A	BC089523	0.000350765
-0.480335	0.151581	A_55_P2717872	A_55_P2717872	Ankfy1	ENSMUST00000150172	0.000351945
-0.513045	0.170913	A_55_P2249220	A_55_P2249220	A430102J17Rik	AK079887	0.000352306
-0.54172	0.187418	A_52_P859368	A_52_P859368	N/A	AK142255	0.000355893
-0.490006	0.157753	A_65_P11264	A_65_P11264	N/A	TC1714310	0.000356043
-0.406472	0.102949	A_30_P01032192	A_30_P01032192	N/A	chr8:122843176-122844282_F	0.000360929
-0.38803	0.0890792	A_52_P35670	A_52_P35670	Snapc3	ENSMUST00000130676	0.000370369
-0.484593	0.156134	A_65_P17999	A_65_P17999	N/A	AK084849	0.000375391
-0.380072	0.083697	A_55_P2489919	A_55_P2489919	Casc5	NM_029617	0.00038655
0.418539	0.114692	A_66_P137616	A_66_P137616	Prdx1	ENSMUST00000129315	0.00039449
-0.379621	0.0840821	A_55_P2730028	A_55_P2730028	Arhgap4	ENSMUST00000149135	0.00039516
0.504127	0.16993	A_55_P2020572	A_55_P2020572	Psme3	NM_011192	0.000403077
-0.40729	0.107258	A_55_P2720745	A_55_P2720745	R3hdm1	ENSMUST00000185389	0.000404468
-0.355506	0.061119	A_55_P2715266	A_55_P2715266	Ppa1	ENSMUST00000160470	0.000406184
-0.399868	0.102026	A_52_P349521	A_52_P349521	N/A	AK047447	0.000409727
-0.372686	0.0795841	A_55_P2510915	A_55_P2510915	N/A	A_55_P2510915	0.0004152
-1.05842	0.448641	A_30_P01018931	A_30_P01018931	N/A	chr2:176610409-176612864_F	0.000417827
-0.411715	0.111861	A_55_P2346659	A_55_P2346659	A330058E17Rik	AK039541	0.000421434
-0.471879	0.151958	A_55_P2727674	A_55_P2727674	Fmn2	ENSMUST00000191971	0.000421474
-0.383734	0.0899292	A_30_P01028569	A_30_P01028569	N/A	chr2:48818825-48822612_F	0.000421647
-0.516576	0.178712	A_30_P01029860	A_30_P01029860	N/A	chrX:100745320-100819322_F	0.000423545
-0.453371	0.140461	A_55_P2944691	A_55_P2944691	N/A	BM934693	0.00042368
-0.468919	0.150635	A_66_P120589	A_66_P120589	Elmo3	AK037067	0.000428463
-0.506312	0.173773	A_30_P01029137	A_30_P01029137	N/A	chr3:126989696-127112471_R	0.000437341
-0.390559	0.097008	A_51_P201024	A_51_P201024	C230071I02Rik	AK082631	0.000439615
-0.451431	0.140388	A_55_P1961761	A_55_P1961761	Dcc	NM_007831	0.000440007
-0.590765	0.221093	A_55_P2729418	A_55_P2729418	Antxr1	AK031465	0.000440358
-0.416011	0.116487	A_30_P01025883	A_30_P01025883	N/A	chr10:6480075-6603900_F	0.00044181
0.404436	0.108404	A_55_P2123331	A_55_P2123331	Cog2	NM_029746	0.000447539
-0.401083	0.105975	A_55_P2024095	A_55_P2024095	Med1	NM_001080118	0.000449069
-0.372203	0.0822975	A_55_P2799430	A_55_P2799430	Efnb2	NM_010111	0.000452561
0.44417	0.136863	A_55_P1957204	A_55_P1957204	Rpl37a	BC096413	0.000457285
-0.487298	0.163913	A_55_P2721484	A_55_P2721484	Wdr72	ENSMUST00000184725	0.000457363
-0.478806	0.158827	A_52_P81533	A_52_P81533	N/A	AK089292	0.000458282
-0.62686	0.241878	A_30_P01029551	A_30_P01029551	N/A	chr15:61984389-62102500_F	0.000461439
0.48273	0.161445	A_66_P133720	A_66_P133720	Rpl35	NM_025592	0.000461646
-0.416399	0.118341	A_66_P123535	A_66_P123535	Cep112	NM_029606	0.000464134
-0.577093	0.215588	A_55_P2736440	A_55_P2736440	Gm36151	XR_389810	0.000465555
-0.525745	0.187043	A_52_P328044	A_52_P328044	Tle1	NM_011599	0.000466227
-0.659631	0.259986	A_66_P127804	A_66_P127804	N/A	AK145627	0.000474569
0.520792	0.185117	A_66_P102970	A_66_P102970	Slc38a1	NM_134086	0.000479589
-0.526787	0.188716	A_55_P2716929	A_55_P2716929	Asxl3	ENSMUST00000153836	0.000481971
0.345076	0.0563537	A_52_P399563	A_52_P399563	1700025O08Rik	AK006362	0.000482501
0.444699	0.139472	A_52_P601370	A_52_P601370	Zfp326	ENSMUST00000150109	0.000491406
-0.416202	0.120081	A_51_P221199	A_51_P221199	N/A	BY643365	0.000492187
-0.348569	0.0615103	A_30_P01020947	A_30_P01020947	N/A	chr4:16144314-16144967_F	0.000492578
-0.398473	0.107146	A_30_P01029526	A_30_P01029526	N/A	chr2:67411703-67412293_F	0.000494426
-0.416869	0.12092	A_55_P2159850	A_55_P2159850	N/A	BI648893	0.000497797
-0.352631	0.0667512	A_52_P329851	A_52_P329851	Ctbs	NM_028836	0.0005003
-0.371077	0.0851965	A_55_P2729523	A_55_P2729523	Ap2b1	AK032617	0.000504113
-0.423473	0.126064	A_30_P01020245	A_30_P01020245	N/A	chr5:143196275-143207575_F	0.000505679
0.525445	0.189612	A_55_P2036380	A_55_P2036380	N/A	A_55_P2036380	0.000507229
0.41352	0.119172	A_55_P2632678	A_55_P2632678	Ei24	ENSMUST00000183360	0.000507899
0.460362	0.150628	A_51_P488673	A_51_P488673	Gnb2l1	NM_008143	0.000508346
0.42226	0.125499	A_55_P1959994	A_55_P1959994	Unc5cl	NM_152823	0.000510129
-0.446761	0.142033	A_52_P430927	A_52_P430927	Zfyve26	AK042386	0.000510647
-0.441677	0.138792	A_55_P1989578	A_55_P1989578	N/A	AK132421	0.000512184
-0.574951	0.217735	A_55_P2211937	A_55_P2211937	E130101M22	AK053485	0.000513265
-0.413717	0.119781	A_52_P1083914	A_52_P1083914	N/A	AK046494	0.000515323
-0.596029	0.229534	A_55_P2877120	A_55_P2877120	N/A	BI076678	0.000518197
-0.427142	0.129553	A_55_P1977330	A_55_P1977330	Zbtb1	NM_178744	0.000521047
0.545748	0.202091	A_55_P2842699	A_55_P2842699	Sdc1	NM_011519	0.000521967
-0.377904	0.0924659	A_51_P119315	A_51_P119315	Mettl5os	AK016085	0.000522786
0.385418	0.0987505	A_51_P336083	A_51_P336083	Rps6kc1	NM_178775	0.000523273
-0.367751	0.0839777	A_55_P2501701	A_55_P2501701	Agtpbp1	NM_001284219	0.000529653
-0.471369	0.158832	A_55_P2081050	A_55_P2081050	Kcnj13	NM_001110227	0.000529748
0.422705	0.127135	A_66_P127030	A_66_P127030	Pigq	NM_001291025	0.000531709
-0.555523	0.208198	A_52_P110913	A_52_P110913	N/A	AK087420	0.000531835
-0.38008	0.0950013	A_55_P2069093	A_55_P2069093	N/A	ENSMUST00000162998	0.000533357
-0.403473	0.113483	A_65_P20430	A_65_P20430	Med15	AK052231	0.00053451
-0.359377	0.0763985	A_52_P502332	A_52_P502332	Mir99ahg	AK033222	0.000534828
-0.413417	0.120851	A_55_P2722328	A_55_P2722328	Kdm5b	ENSMUST00000186128	0.000536254
-0.383879	0.0983669	A_52_P923420	A_52_P923420	N/A	AK046981	0.000536801
0.524696	0.191284	A_55_P1987514	A_55_P1987514	LOC101055915	XM_011239903	0.00054078
0.432925	0.1347	A_55_P1991401	A_55_P1991401	Fbxo24	NM_027708	0.00054121
-0.35682	0.0745605	A_51_P340060	A_51_P340060	N/A	AK053189	0.000544644
0.379114	0.0953272	A_55_P2740039	A_55_P2740039	Flad1	NM_177041	0.00055109
0.543498	0.20266	A_51_P192860	A_51_P192860	Hint1	NM_008248	0.000551414
-0.393309	0.107474	A_55_P2717194	A_55_P2717194	Mkln1	ENSMUST00000134544	0.000562895
-0.608604	0.239399	A_55_P2134712	A_55_P2134712	A130077B15Rik	NR_040616	0.000565232
-0.459176	0.153264	A_55_P2719150	A_55_P2719150	Arhgap20	ENSMUST00000124907	0.000565525
-0.463439	0.156514	A_55_P2730003	A_55_P2730003	Mob2	AK037090	0.000575392
-0.481622	0.167914	A_66_P139565	A_66_P139565	Cpq	AK054422	0.00057756
-0.764952	0.321624	A_55_P2036559	A_55_P2036559	Fbxl12os	NR_033729	0.000577837
-0.410753	0.12136	A_52_P427024	A_52_P427024	Ldlr	NM_010700	0.000577889
-0.384913	0.102245	A_55_P2722180	A_55_P2722180	Tnik	ENSMUST00000161214	0.000586768
0.402765	0.116755	A_55_P2736794	A_55_P2736794	Wdr1	NM_011715	0.000600094
-0.474215	0.164651	A_52_P438280	A_52_P438280	Bcl2	ENSMUST00000189999	0.000601103
-0.399733	0.114762	A_55_P2714409	A_55_P2714409	BC004004	ENSMUST00000156215	0.000604965
-0.373013	0.0936512	A_52_P67794	A_52_P67794	Itsn2	NM_011365	0.000608967
-0.49968	0.180655	A_51_P384999	A_51_P384999	Heatr6	NM_145432	0.000611165
-0.393511	0.110813	A_55_P2170350	A_55_P2170350	Klra22	NM_053152	0.000619175
-0.460092	0.156852	A_65_P05540	A_65_P05540	N/A	AK037590	0.000620986
0.597183	0.236679	A_52_P460257	A_52_P460257	Nrbp1	NM_147201	0.000622535
-0.446777	0.148466	A_30_P01032500	A_30_P01032500	N/A	chr2:77655293-77657696_R	0.00062445
-0.340668	0.0629733	A_51_P228632	A_51_P228632	Rap1a	NM_145541	0.000627912
-0.648388	0.264628	A_55_P1979067	A_55_P1979067	N/A	EU234049	0.000628703
-0.44016	0.144387	A_30_P01032842	A_30_P01032842	N/A	chr17:3206316-3208050_F	0.00062967
-0.382007	0.102488	A_55_P2800228	A_55_P2800228	Fam120c	NM_198105	0.000632938
-0.458796	0.156685	A_55_P2722408	A_55_P2722408	Sgms1	ENSMUST00000124483	0.000633742
-0.38426	0.104623	A_52_P731333	A_52_P731333	N/A	AK042046	0.000638914
-0.395745	0.113609	A_65_P01560	A_65_P01560	Uhrf2	ENSMUST00000134518	0.000639744
-0.440545	0.145244	A_52_P339996	A_52_P339996	Slc6a6	NM_009320	0.000641508
0.374339	0.0966998	A_52_P573467	A_52_P573467	Prol1	NM_008644	0.000643091
-0.340688	0.0641737	A_55_P2560242	A_55_P2560242	Gm15738	XR_384686	0.000644919
-0.448451	0.150681	A_66_P102292	A_66_P102292	Ndfip2	AK013250	0.000646592
-0.411905	0.125895	A_55_P2721648	A_55_P2721648	1200014J11Rik	ENSMUST00000144262	0.000647484
-0.48925	0.176342	A_66_P125110	A_66_P125110	N/A	ENSMUST00000193321	0.00064864
-0.442734	0.147319	A_55_P2792380	A_55_P2792380	Gnpda1	NM_011937	0.00065416
-0.417734	0.130833	A_52_P1069274	A_52_P1069274	N/A	BU512393	0.000663792
-0.478517	0.170838	A_55_P2717742	A_55_P2717742	Nrip1	ENSMUST00000128871	0.000669826
0.361257	0.0867466	A_55_P2152246	A_55_P2152246	N/A	ENSMUST00000122422	0.000671302
-0.426657	0.137538	A_66_P133774	A_66_P133774	Psenen	NM_025498	0.000674606
-0.409583	0.125644	A_55_P1998827	A_55_P1998827	Prim2	ENSMUST00000189552	0.000676036
-0.405662	0.122872	A_52_P1163703	A_52_P1163703	N/A	AK031618	0.000677379
-0.331317	0.0549243	A_51_P125648	A_51_P125648	Vwce	NM_027913	0.000678579
0.526331	0.19987	A_66_P126659	A_66_P126659	Cdk5rap3	NM_030248	0.000679078
0.524092	0.198861	A_55_P1978151	A_55_P1978151	Rpl35	BC025884	0.000684961
-0.349613	0.0764551	A_55_P2051166	A_55_P2051166	N/A	NAP114173-1	0.00068746
-0.376486	0.100897	A_65_P12625	A_65_P12625	Hmgb2	NM_008252	0.000688923
-0.373432	0.0986293	A_30_P01026948	A_30_P01026948	N/A	chr2:155269145-155303251_R	0.000694406
-0.3554	0.0827785	A_30_P01033356	A_30_P01033356	N/A	chr14:33895294-33923644_F	0.000698935
-0.406117	0.124305	A_55_P2726533	A_55_P2726533	N/A	NAP072035-1	0.000700386
-0.389926	0.112246	A_51_P114772	A_51_P114772	Cpne1	NM_170588	0.000701581
0.370071	0.0962065	A_51_P396297	A_51_P396297	Hsdl1	NM_175185	0.000702861
-0.403035	0.122267	A_65_P10913	A_65_P10913	Tgfb2	NM_009367	0.000704901
0.459413	0.160571	A_55_P2128668	A_55_P2128668	Ccnb1	NM_172301	0.000705453
-0.39878	0.119205	A_51_P155313	A_51_P155313	Gsto1	NM_010362	0.000706695
0.365916	0.0928766	A_52_P415931	A_52_P415931	Cenpu	NM_027973	0.000708229
-0.409478	0.127152	A_66_P133205	A_66_P133205	N/A	AK149769	0.000709368
0.447643	0.153177	A_55_P2141884	A_55_P2141884	Tagln2	NM_178598	0.00070952
-0.373522	0.0995361	A_52_P239052	A_52_P239052	Zfp148	NM_011749	0.000711062
-0.530868	0.204118	A_55_P2722433	A_55_P2722433	Myh9	ENSMUST00000134878	0.000711715
-0.504094	0.188462	A_51_P208490	A_51_P208490	Gm40824	XM_011243805	0.000713766
0.437272	0.146583	A_52_P93354	A_52_P93354	Cep162	NM_199316	0.000714692
0.330031	0.0558445	A_65_P06061	A_65_P06061	Rpl37rt	NM_001271590	0.00071587
-0.426362	0.139451	A_55_P2944099	A_55_P2944099	Zfp937	NM_001142411	0.000719755
-0.413933	0.130969	A_55_P2508288	A_55_P2508288	N/A	AK148798	0.000723323
-0.337709	0.0658638	A_55_P1973874	A_55_P1973874	N/A	ENSMUST00000172151	0.000725192
-0.352143	0.0810693	A_51_P409694	A_51_P409694	Psrc1	NM_019976	0.000725557
-0.449474	0.155133	A_55_P2184177	A_55_P2184177	N/A	AK158955	0.0007263
-0.504577	0.189518	A_30_P01032397	A_30_P01032397	N/A	chrX:11671249-11671715_R	0.000730143
-0.361354	0.0899798	A_55_P2725024	A_55_P2725024	N/A	A_55_P2725024	0.000731238
-0.532948	0.206531	A_55_P2212498	A_55_P2212498	C030005K06Rik	AK137789	0.000736912
-0.406663	0.126393	A_52_P771377	A_52_P771377	N/A	AK043066	0.000737161
-0.499778	0.187048	A_55_P2218334	A_55_P2218334	9430011C21Rik	AK034586	0.000738962
-0.380566	0.106684	A_55_P2366273	A_55_P2366273	Amn1	AK018037	0.000739811
-0.425453	0.139838	A_30_P01033359	A_30_P01033359	N/A	chr15:73227424-73257474_R	0.000742265
-0.367648	0.0962871	A_55_P2713905	A_55_P2713905	Dgcr8	ENSMUST00000156274	0.00074688
-0.354484	0.084615	A_55_P2405774	A_55_P2405774	E230008O15Rik	AK045831	0.000750704
-0.538115	0.210293	A_30_P01023578	A_30_P01023578	N/A	chr14:62294849-62301165_R	0.000753316
-0.397059	0.120523	A_55_P2025984	A_55_P2025984	Anks1b	ENSMUST00000182356	0.000763933
-0.5111	0.195066	A_65_P06485	A_65_P06485	N/A	AK141393	0.000766557
-0.393658	0.118142	A_52_P629098	A_52_P629098	N/A	CF553355	0.000767932
-0.436672	0.148593	A_55_P2328787	A_55_P2328787	6030451C04Rik	AK080477	0.000769201
-0.488023	0.181296	A_55_P2640895	A_55_P2640895	Lrrc8d	ENSMUST00000135776	0.000769621
-0.666013	0.28234	A_66_P115198	A_66_P115198	N/A	AK086868	0.000776521
0.430044	0.144488	A_51_P493285	A_51_P493285	Dapk3	NM_007828	0.000777412
0.401971	0.124772	A_30_P01029095	A_30_P01029095	N/A	chr3:151746091-151753763_R	0.000778124
-0.370226	0.100417	A_55_P2729988	A_55_P2729988	Tnpo1	AK037001	0.000788714
-0.517367	0.199957	A_55_P2758081	A_55_P2758081	Gm20753	NR_040630	0.000793111
-0.36927	0.0998661	A_52_P514850	A_52_P514850	N/A	AK041816	0.000794447
0.361662	0.0932992	A_51_P490795	A_51_P490795	Mxd1	NM_010751	0.000794854
-0.382529	0.11074	A_55_P2295951	A_55_P2295951	5830427D02Rik	AK017951	0.000795508
-0.341268	0.073765	A_55_P2365902	A_55_P2365902	C130033p17rik	AK048087	0.00079692
0.430102	0.145468	A_52_P580974	A_52_P580974	Adrbk1	NM_130863	0.000799884
0.365618	0.0970576	A_51_P419656	A_51_P419656	Klk1b27	NM_020268	0.000801424
-0.470622	0.172358	A_51_P284426	A_51_P284426	Cstad	NM_030137	0.000812855
-0.488583	0.18359	A_55_P1998392	A_55_P1998392	Eif2ak4	ENSMUST00000110877	0.00081527
-0.458741	0.165015	A_52_P489495	A_52_P489495	Tsc22d1	ENSMUST00000175984	0.00081739
-0.405262	0.128955	A_55_P2935192	A_55_P2935192	Pola2	AK045325	0.000820842
-0.39158	0.119265	A_55_P2719095	A_55_P2719095	Ikzf2	ENSMUST00000187870	0.000831818
0.412403	0.134541	A_51_P134070	A_51_P134070	Stxbp2	NM_011503	0.000832549
-0.387009	0.116007	A_66_P140433	A_66_P140433	D430018E03Rik	XR_868666	0.000837736
-0.335433	0.0695771	A_55_P2114779	A_55_P2114779	Greb1	NM_015764	0.00083903
-0.393884	0.121481	A_55_P2819031	A_55_P2819031	Dicer1	AK035253	0.000843607
-0.339775	0.0746479	A_55_P2026635	A_55_P2026635	Asnsd1	NM_133728	0.000846252
-0.371512	0.104269	A_55_P2935211	A_55_P2935211	Zfp950	AK045970	0.000853426
0.388574	0.117888	A_66_P105657	A_66_P105657	Dgcr2	NM_010048	0.000854553
-0.414216	0.137	A_55_P2330560	A_55_P2330560	1700120E14Rik	NR_045368	0.000862472
-0.373374	0.106203	A_30_P01025117	A_30_P01025117	N/A	chr9:88341846-88342499_R	0.000863195
-0.411949	0.135516	A_55_P2638630	A_55_P2638630	AI314180	ENSMUST00000135601	0.000865545
0.384566	0.115297	A_66_P131227	A_66_P131227	Tcstv3	NM_153523	0.000867285
-0.493937	0.189322	A_52_P513439	A_52_P513439	Arfgef1	NM_001102430	0.000875915
0.480316	0.1811	A_55_P2100475	A_55_P2100475	Gas2l3	NM_001284344	0.000880019
-0.387684	0.11826	A_52_P381341	A_52_P381341	Zfp207	AK164121	0.000881404
-0.561884	0.229773	A_55_P2742196	A_55_P2742196	3110057O12Rik	BC011312	0.000884991
-0.53207	0.212552	A_52_P463220	A_52_P463220	Cdca8	ENSMUST00000147074	0.00088665
-0.483509	0.18334	A_55_P2051796	A_55_P2051796	Gm128	NM_001024841	0.000886756
-0.458868	0.167951	A_52_P291509	A_52_P291509	Gtf2h2	ENSMUST00000145266	0.00088988
0.482807	0.183041	A_51_P323291	A_51_P323291	Trim28	NM_011588	0.000890272
-0.443754	0.158186	A_51_P288746	A_51_P288746	Myo18b	ENSMUST00000183273	0.000891369
-0.39966	0.127673	A_52_P102651	A_52_P102651	Mark3	AK049500	0.000892385
-0.400538	0.128608	A_55_P2720790	A_55_P2720790	Dst	ENSMUST00000182410	0.000900114
-0.359751	0.0963602	A_55_P2727213	A_55_P2727213	1700095J12Rik	NR_126429	0.000905654
-0.558052	0.22854	A_52_P3561	A_52_P3561	N/A	AK048833	0.000908517
0.475352	0.179228	A_52_P349939	A_52_P349939	Eno1	NM_023119	0.000912029
-0.447261	0.161439	A_55_P2271742	A_55_P2271742	C230037L09	AK082324	0.000916876
-0.3575	0.0948927	A_55_P2586739	A_55_P2586739	Rbbp4	NM_009030	0.000918773
-0.409815	0.136029	A_55_P2627050	A_55_P2627050	Mapt	ENSMUST00000138384	0.000919524
-0.575585	0.239357	A_30_P01020882	A_30_P01020882	N/A	chrX:98673447-98673874_F	0.000927516
0.437243	0.155264	A_55_P2022743	A_55_P2022743	Tenm3	NM_001145937	0.000929146
-0.344929	0.0836766	A_52_P819156	A_52_P819156	N/A	ENSMUST00000094955	0.000930875
-0.347131	0.0858264	A_55_P2357581	A_55_P2357581	B930042K01Rik	AK047256	0.000931303
0.35992	0.0975376	A_51_P438349	A_51_P438349	Kif1c	NM_153103	0.000931655
-0.345459	0.0843264	A_55_P2623693	A_55_P2623693	Rnasel	NM_011882	0.000934072
-0.410587	0.137152	A_55_P1957213	A_55_P1957213	3930401B19Rik	AK019465	0.000935325
-0.364608	0.101853	A_55_P2721374	A_55_P2721374	Ahcyl2	ENSMUST00000143707	0.000938685
-0.535291	0.21676	A_55_P2224431	A_55_P2224431	6330412A17Rik	AK018162	0.000945394
-0.395014	0.126203	A_55_P2718815	A_55_P2718815	Neb	ENSMUST00000131236	0.000945778
-0.685033	0.300842	A_65_P11021	A_65_P11021	N/A	AK050595	0.000946415
-0.374857	0.110776	A_55_P2208579	A_55_P2208579	Onecut2	NM_194268	0.000950457
-0.422152	0.145802	A_55_P2122997	A_55_P2122997	Tet1	NM_001253857	0.000950847
-0.433968	0.153937	A_55_P2718593	A_55_P2718593	Strn4	ENSMUST00000123510	0.000953357
0.30793	0.0373955	A_66_P116761	A_66_P116761	4930587A21Rik	AK016360	0.000953579
-0.40342	0.132815	A_55_P2775045	A_55_P2775045	Zfp488	NM_001013777	0.000958002
0.468448	0.176578	A_66_P131788	A_66_P131788	Ythdf2	NM_145393	0.000958316
-0.415299	0.141332	A_55_P2569342	A_55_P2569342	Gm36916	XR_375968	0.000959306
0.350243	0.0899442	A_55_P2003852	A_55_P2003852	N/A	NAP055527-1	0.000960597
-0.332589	0.0722143	A_55_P2731126	A_55_P2731126	Camkk2	ENSMUST00000199830	0.000961355
-0.415715	0.14187	A_55_P2370160	A_55_P2370160	C130009A20Rik	AK142864	0.000966317
0.347557	0.0877295	A_55_P2031302	A_55_P2031302	Zfp597	NM_001033159	0.000968428
-0.582841	0.245387	A_55_P2742083	A_55_P2742083	Huwe1	NM_021523	0.000974803
-0.451657	0.166475	A_55_P2715830	A_55_P2715830	Supt3	ENSMUST00000130623	0.000977389
-0.379361	0.115432	A_66_P128896	A_66_P128896	N/A	AK045816	0.000979958
0.364823	0.103621	A_55_P2154132	A_55_P2154132	Tuba1b	NM_011654	0.000981179
-0.384472	0.119531	A_55_P2021886	A_55_P2021886	Mrpl2	NM_025302	0.000983094
-0.457443	0.170596	A_30_P01029934	A_30_P01029934	N/A	chr11:95627874-95640824_R	0.000988132
0.404382	0.134819	A_66_P118011	A_66_P118011	Rnf38	NM_175201	0.000995663
0.363971	0.103519	A_55_P2050439	A_55_P2050439	Dlgap5	NM_144553	0.000998301
0.417558	0.144328	A_55_P2011942	A_55_P2011942	Gramd1a	NM_027898	0.00100033
-0.452596	0.168021	A_51_P189631	A_51_P189631	2310067E19Rik	XR_887640	0.00100452
-0.460963	0.17365	A_52_P630774	A_52_P630774	5930436O19Rik	AK020044	0.00101112
-0.343167	0.0852743	A_52_P336958	A_52_P336958	9430020K01Rik	NM_001081963	0.00101374
0.332208	0.0740719	A_52_P548227	A_52_P548227	Mrpl38	NM_024177	0.00101461
-0.403718	0.135009	A_51_P463270	A_51_P463270	Snapc3	ENSMUST00000123262	0.00101549
0.324505	0.0653296	A_52_P571661	A_52_P571661	Nhlrc2	NM_025811	0.00101552
-0.428754	0.152629	A_55_P2715910	A_55_P2715910	Scmh1	ENSMUST00000153099	0.0010179
-0.486006	0.189708	A_52_P787919	A_52_P787919	St6galnac3	XM_006501222	0.00101887
-0.409097	0.13907	A_55_P2021476	A_55_P2021476	N/A	TC1636493	0.0010214
-0.466554	0.177678	A_55_P2367255	A_55_P2367255	4833421G17Rik	AK014745	0.00102447
-0.489458	0.192097	A_65_P03772	A_65_P03772	N/A	AK037628	0.00102615
-0.386463	0.122624	A_51_P209319	A_51_P209319	Slc35b1	NM_016752	0.00102867
-0.338794	0.0815823	A_55_P2720893	A_55_P2720893	Spats2l	ENSMUST00000168016	0.00103034
0.352871	0.0950095	A_55_P2138306	A_55_P2138306	N/A	ENSMUST00000120059	0.00103136
-0.338234	0.0810793	A_55_P2028961	A_55_P2028961	Idi1	NM_145360	0.00103196
0.360626	0.101987	A_55_P2025586	A_55_P2025586	N/A	ENSMUST00000103483	0.00103565
-0.388534	0.124595	A_55_P2716486	A_55_P2716486	Slbp	ENSMUST00000143029	0.00104044
-0.38624	0.122947	A_66_P119898	A_66_P119898	N/A	AK040706	0.00104347
-0.404735	0.136829	A_52_P317457	A_52_P317457	N/A	ENSMUST00000168960	0.00104834
-0.40943	0.140271	A_55_P2064024	A_55_P2064024	N/A	AK139292	0.00105074
-0.362808	0.104496	A_55_P2935510	A_55_P2935510	Arhgap5	AK131622	0.00105438
-0.385339	0.122654	A_55_P2250424	A_55_P2250424	9530029O12Rik	AK035394	0.00105554
0.503555	0.20188	A_52_P310140	A_52_P310140	Wsb2	NM_021539	0.00105931
-0.497551	0.198221	A_55_P1962602	A_55_P1962602	N/A	AK148702	0.00105966
-0.40583	0.138098	A_55_P2239564	A_55_P2239564	Gpatch8	AK135410	0.00106323
-0.601703	0.259732	A_66_P129537	A_66_P129537	L1Md-Tf29	AK045941	0.00106922
0.361117	0.103693	A_66_P101006	A_66_P101006	N/A	ENSMUST00000183142	0.00107314
0.31273	0.0526315	A_55_P2075714	A_55_P2075714	Prr23a	NM_001134660	0.0010752
0.393967	0.129861	A_52_P85892	A_52_P85892	Cant1	NM_029502	0.00107689
-0.307805	0.0450577	A_52_P315111	A_52_P315111	Mrpl52	NM_026851	0.00107709
-0.362958	0.105499	A_52_P9289	A_52_P9289	Fam172a	NM_001163420	0.00108039
0.362636	0.105272	A_55_P2041355	A_55_P2041355	N/A	ENSMUST00000146697	0.00108175
-0.377507	0.117569	A_66_P107136	A_66_P107136	Mrap2	AK034278	0.00108663
-0.464414	0.178418	A_30_P01018218	A_30_P01018218	N/A	chr2:72818943-72826893_F	0.00108847
-0.436399	0.160104	A_55_P2805463	A_55_P2805463	Nup133	AK040528	0.00108922
-0.515282	0.210022	A_52_P413530	A_52_P413530	Zcchc7	ENSMUST00000144436	0.00108982
0.435387	0.159564	A_55_P2081383	A_55_P2081383	Gm13043	NM_001039595	0.00109366
-0.380656	0.121067	A_65_P05128	A_65_P05128	N/A	CF736862	0.00111915
-0.397107	0.133535	A_55_P2375905	A_55_P2375905	1110035E04Rik	AK004108	0.00111996
-0.374713	0.116453	A_66_P131244	A_66_P131244	N/A	AK076561	0.00112126
0.319561	0.0640556	A_51_P269582	A_51_P269582	Spata16	NM_029150	0.00112609
-0.400224	0.136075	A_55_P2904196	A_55_P2904196	Mss51	NM_029104	0.00112831
-0.464117	0.179514	A_55_P2714179	A_55_P2714179	Tank	ENSMUST00000139533	0.00112927
0.421939	0.151535	A_52_P565051	A_52_P565051	Cpne3	NM_027769	0.00113025
-0.491876	0.197214	A_51_P383599	A_51_P383599	Golgb1	NM_030035	0.00113599
-0.643237	0.285902	A_55_P2894704	A_55_P2894704	Colec12	NM_130449	0.00114355
0.36958	0.113498	A_55_P2931321	A_55_P2931321	Trim41	NM_145377	0.00115921
-0.484989	0.193719	A_52_P290211	A_52_P290211	Meis2	ENSMUST00000140461	0.00116132
-0.449183	0.170854	A_55_P2738322	A_55_P2738322	Tubgcp3	ENSMUST00000167547	0.00116304
-0.434819	0.161316	A_52_P646312	A_52_P646312	Plekha5	NM_144920	0.00116343
0.411411	0.145169	A_55_P2730018	A_55_P2730018	Ankra2	AK037263	0.00116346
-0.593749	0.258619	A_55_P2741794	A_55_P2741794	Vegfa	NM_001025250	0.00116446
0.464004	0.180589	A_55_P2046812	A_55_P2046812	Sparc	NM_009242	0.00116671
0.408427	0.143319	A_55_P2160761	A_55_P2160761	Zcchc2	NM_001122676	0.00117266
0.363414	0.108892	A_55_P2049466	A_55_P2049466	N/A	ENSMUST00000177842	0.00117474
-0.440001	0.165142	A_51_P381558	A_51_P381558	Rasa4	NM_133914	0.00117531
-0.444001	0.167841	A_65_P11177	A_65_P11177	Akap11	NM_001164503	0.00117664
0.318015	0.0643683	A_51_P385697	A_51_P385697	Mgat3	NM_010795	0.00118118
0.359542	0.106044	A_52_P1058797	A_52_P1058797	Gm26688	NR_125899	0.00118842
-0.495171	0.200899	A_66_P116198	A_66_P116198	N/A	AK086315	0.00118888
-0.346423	0.0948369	A_55_P2734102	A_55_P2734102	Gm15558	XR_384655	0.0012008
-0.378854	0.122159	A_65_P15396	A_65_P15396	N/A	AK049555	0.00120191
-0.343987	0.0926685	A_55_P1981664	A_55_P1981664	2008-09-01	NM_033144	0.00120366
-0.361527	0.108326	A_55_P2721194	A_55_P2721194	Dennd2a	ENSMUST00000145541	0.00120833
0.381351	0.124398	A_55_P2159289	A_55_P2159289	Ap5s1	NM_001291031	0.00121218
-0.359259	0.106761	A_66_P118034	A_66_P118034	Gm7854	NR_028417	0.00122014
-0.360539	0.107853	A_55_P2743005	A_55_P2743005	Slc38a1	BC066815	0.0012204
-0.390552	0.131742	A_55_P2741020	A_55_P2741020	Slc25a27	NM_028711	0.00122406
-0.3561	0.104177	A_55_P2240813	A_55_P2240813	Gm20740	AK041852	0.00122433
-0.48463	0.195428	A_66_P120076	A_66_P120076	Cit	ENSMUST00000147330	0.0012254
-0.644264	0.289451	A_55_P2738082	A_55_P2738082	Mbnl2	AK164372	0.00122574
0.33931	0.0890378	A_51_P166288	A_51_P166288	Acy1	NM_025371	0.0012292
-0.399459	0.13853	A_55_P2724039	A_55_P2724039	LOC102643251	XR_864959	0.00123111
0.405846	0.143269	A_55_P2085333	A_55_P2085333	Fbxo44	NM_173401	0.00123521
-0.326874	0.0767548	A_52_P83733	A_52_P83733	Tmem260	ENSMUST00000156480	0.00124085
0.376866	0.121833	A_55_P2093483	A_55_P2093483	N/A	NAP062858-1	0.00124468
-0.441097	0.167972	A_55_P2134616	A_55_P2134616	Med12l	AK129475	0.00124812
0.396559	0.136902	A_66_P130730	A_66_P130730	Zfp963	NM_001200023	0.00124888
-0.33173	0.0822357	A_65_P10634	A_65_P10634	LOC552908	AK047313	0.00125205
-0.436235	0.164932	A_55_P2126945	A_55_P2126945	1700066B19Rik	NM_001033168	0.00125589
-0.348306	0.0983479	A_30_P01029285	A_30_P01029285	N/A	chr1:100501706-100608933_F	0.00125951
-0.353613	0.1032	A_51_P407984	A_51_P407984	Grifin	NM_030022	0.00126441
-0.371218	0.117969	A_65_P07308	A_65_P07308	Cobll1	ENSMUST00000136537	0.0012666
0.366682	0.114622	A_30_P01032562	A_30_P01032562	N/A	chr6:4841700-4847400_F	0.00127824
-0.346999	0.0979966	A_52_P42194	A_52_P42194	Svil	ENSMUST00000131210	0.00128766
-0.351792	0.102341	A_51_P489285	A_51_P489285	Casc5	NM_029617	0.00128988
-0.353553	0.103962	A_55_P2015878	A_55_P2015878	Clps	NM_025469	0.00129263
-0.350438	0.101561	A_65_P20202	A_65_P20202	Xrcc4	AK038105	0.00130442
0.326244	0.0784879	A_52_P317416	A_52_P317416	Pxn	ENSMUST00000125054	0.00131422
-0.530485	0.226669	A_55_P2146185	A_55_P2146185	Rs1	NM_011302	0.0013304
-0.466012	0.18659	A_30_P01021193	A_30_P01021193	N/A	chr5:111565658-111566257_F	0.00133139
-0.469737	0.189084	A_55_P2255206	A_55_P2255206	A730021G18Rik	AK030805	0.00133506
0.395488	0.138508	A_55_P2005081	A_55_P2005081	Rpl10	NM_052835	0.00133752
0.431108	0.163751	A_55_P2351193	A_55_P2351193	Snora47	NR_034043	0.0013404
0.441122	0.170653	A_52_P276776	A_52_P276776	Als2	NM_028717	0.00134605
0.433857	0.166025	A_51_P217282	A_51_P217282	Lemd3	NM_001081193	0.00135596
0.428788	0.162634	A_55_P2743269	A_55_P2743269	Iqsec1	NM_001134384	0.0013582
-0.371199	0.120534	A_55_P2730516	A_55_P2730516	Ubap2l	ENSMUST00000198282	0.00136172
-0.321071	0.0743996	A_66_P130865	A_66_P130865	9630015K15Rik	XR_383508	0.0013636
-0.385443	0.131758	A_55_P2101666	A_55_P2101666	Vamp5	NM_016872	0.00136699
0.331317	0.0856057	A_55_P1976097	A_55_P1976097	Fads3	AK162624	0.00137527
-0.384438	0.131307	A_55_P2454521	A_55_P2454521	Alms1	NM_145223	0.0013792
-0.484542	0.199801	A_55_P2209298	A_55_P2209298	N/A	AK079655	0.00138328
-0.372421	0.122155	A_55_P2760536	A_55_P2760536	Defa24	NM_001024225	0.00138667
-0.371504	0.121539	A_55_P2718940	A_55_P2718940	Trim7	ENSMUST00000155478	0.00139106
0.598337	0.268736	A_55_P1995126	A_55_P1995126	Rplp1	BC013252	0.0013963
-0.415657	0.15464	A_55_P2714394	A_55_P2714394	Bbx	ENSMUST00000142818	0.00140122
-0.627982	0.286392	A_66_P106851	A_66_P106851	Limd1	AK083970	0.001414
0.397852	0.14247	A_55_P2737452	A_55_P2737452	Cnot10	NM_153585	0.00142484
0.352	0.106389	A_52_P226788	A_52_P226788	Rogdi	NM_133185	0.00143178
-0.330447	0.086434	A_51_P390785	A_51_P390785	LOC102641521	XR_863422	0.00143476
-0.555774	0.244858	A_66_P137095	A_66_P137095	Adamts17	ENSMUST00000156396	0.00143657
-0.423346	0.16094	A_30_P01021251	A_30_P01021251	N/A	chr14:77006215-77063293_R	0.00143906
-0.334685	0.0907508	A_55_P2227154	A_55_P2227154	A530041M06Rik	AK040901	0.00143964
-0.328015	0.0841553	A_55_P2717439	A_55_P2717439	Plcb4	ENSMUST00000144931	0.00144146
-0.432802	0.167537	A_66_P137855	A_66_P137855	Otud7b	NM_001025613	0.00144373
-0.415968	0.155998	A_52_P258374	A_52_P258374	Cul4a	AK084008	0.00144713
-0.316006	0.0712935	A_51_P192397	A_51_P192397	Scube2	NM_020052	0.00144933
-0.330632	0.0873456	A_55_P2733382	A_55_P2733382	Hyal2	AK087358	0.00146094
-0.390331	0.137817	A_65_P09374	A_65_P09374	N/A	AK087703	0.00146204
0.376144	0.127079	A_52_P117569	A_52_P117569	Snx27	NM_001082484	0.00146612
0.348932	0.104628	A_52_P141687	A_52_P141687	Gpr37l1	NM_134438	0.00146776
-0.565311	0.25155	A_55_P2715944	A_55_P2715944	Vps13d	ENSMUST00000142308	0.00147304
-0.407007	0.150276	A_55_P2738887	A_55_P2738887	Abcd1	AK170424	0.00147312
-0.464328	0.189287	A_55_P2168321	A_55_P2168321	N/A	NAP114507-1	0.00147751
0.314471	0.0706089	A_52_P4538	A_52_P4538	Tgfbr1	NM_009370	0.0014858
-0.356753	0.112122	A_55_P2738172	A_55_P2738172	Nup98	AK164743	0.00149785
-0.426493	0.164578	A_52_P1180933	A_52_P1180933	N/A	AK076536	0.0014996
-0.379497	0.130591	A_55_P2619163	A_55_P2619163	Jph4	ENSMUST00000133954	0.00150383
0.350596	0.107357	A_52_P451570	A_52_P451570	Ehmt1	ENSMUST00000139000	0.00151874
-0.392334	0.140797	A_55_P2742470	A_55_P2742470	N/A	BC039791	0.00152461
-0.358655	0.114483	A_52_P394835	A_52_P394835	Nipbl	AK049588	0.00152932
-0.371542	0.125048	A_51_P459498	A_51_P459498	Crygs	NM_009967	0.00153275
-0.369498	0.1235	A_30_P01032787	A_30_P01032787	N/A	chr6:121040274-121040713_R	0.00153608
0.32305	0.0816389	A_52_P105164	A_52_P105164	Nudcd3	NM_173748	0.0015372
0.356908	0.113641	A_66_P100186	A_66_P100186	Psg28	NM_054063	0.00155555
-0.403813	0.150131	A_55_P2737412	A_55_P2737412	Asap1	ENSMUST00000175710	0.00156498
0.372946	0.126993	A_52_P40504	A_52_P40504	LOC102640779	XR_389234	0.00156867
-0.348746	0.106988	A_51_P469724	A_51_P469724	Vmn1r46	NM_053229	0.0015703
-0.401447	0.14861	A_55_P2361652	A_55_P2361652	C230085N15Rik	AK088035	0.00157342
-0.346722	0.105442	A_51_P442501	A_51_P442501	Ano4	NM_001277188	0.00158012
-0.397823	0.146134	A_55_P1965015	A_55_P1965015	6530402F18Rik	AK018312	0.00158076
0.342615	0.101782	A_52_P557923	A_52_P557923	Fbxo6	NM_015797	0.00158076
-0.495039	0.211487	A_51_P443723	A_51_P443723	Slc35c1	NM_211358	0.00158308
-0.425151	0.165661	A_55_P1953708	A_55_P1953708	Cry2	ENSMUST00000111278	0.00158591
-0.32326	0.0832134	A_55_P2728763	A_55_P2728763	Ldlr	AK018697	0.001588
-0.489326	0.20808	A_55_P2425437	A_55_P2425437	D030036P13Rik	AK083507	0.00159148
-0.37422	0.128564	A_55_P2637341	A_55_P2637341	Sag	ENSMUST00000128761	0.00159364
-0.358693	0.116082	A_55_P2264670	A_55_P2264670	N/A	AK142557	0.00159618
0.361298	0.118295	A_55_P2069995	A_55_P2069995	N/A	ENSMUST00000118804	0.00159858
-0.364872	0.121227	A_55_P2935790	A_55_P2935790	Sugp1	AK164195	0.00159899
-0.334438	0.0946664	A_55_P2397400	A_55_P2397400	N/A	AK156640	0.00160042
0.420176	0.162775	A_55_P2069306	A_55_P2069306	Ptpn18	NM_011206	0.00161109
-0.373389	0.128438	A_51_P285020	A_51_P285020	N/A	ENSMUST00000133858	0.0016171
-0.325861	0.0866742	A_55_P2246650	A_55_P2246650	9330159M07Rik	NR_037982	0.00161837
0.519904	0.227891	A_51_P284946	A_51_P284946	Rnd3	NM_028810	0.00162032
-0.414434	0.159092	A_55_P2719369	A_55_P2719369	Zbtb38	ENSMUST00000124186	0.00162662
-0.349861	0.1093	A_55_P2288232	A_55_P2288232	Gucy1a2	NM_001033322	0.00162767
-0.442194	0.178367	A_55_P2101526	A_55_P2101526	L1td1	NM_001081202	0.00163452
-0.359297	0.117501	A_65_P12037	A_65_P12037	N/A	BB207980	0.00163655
-0.382321	0.135933	A_55_P2734127	A_55_P2734127	Btbd7	AK134271	0.00164311
-0.60973	0.2825	A_55_P2054420	A_55_P2054420	Tcf4	NM_013685	0.00164741
-0.496948	0.214373	A_55_P2736844	A_55_P2736844	Phf6	AK157045	0.00165391
-0.408685	0.155688	A_55_P2508360	A_55_P2508360	Ppp1r12b	NR_015606	0.00165757
-0.366428	0.123854	A_55_P2729006	A_55_P2729006	Cfap97	NM_025747	0.00166027
0.374595	0.130399	A_55_P2013863	A_55_P2013863	1700028J19Rik	NR_029436	0.00166317
-0.363299	0.121572	A_51_P440923	A_51_P440923	Sh3pxd2a	NM_008018	0.00167185
-0.371746	0.12858	A_55_P2935381	A_55_P2935381	9530059O14Rik	AK079255	0.00168259
-0.333105	0.095381	A_66_P132331	A_66_P132331	Pafah1b2	NM_008775	0.00168357
-0.355698	0.115851	A_65_P05868	A_65_P05868	N/A	BI319970	0.00169789
-0.420425	0.164965	A_55_P2130438	A_55_P2130438	6530409C15Rik	AK018330	0.00170345
-0.451249	0.185944	A_52_P509853	A_52_P509853	Eva1c	ENSMUST00000138064	0.00170345
0.297619	0.0552838	A_55_P2589310	A_55_P2589310	Bmpr1a	NM_009758	0.00170427
-0.342344	0.104656	A_55_P2726051	A_55_P2726051	Gm38508	XR_873717	0.00171575
0.312776	0.0751289	A_51_P344878	A_51_P344878	Thop1	NM_022653	0.0017179
0.382303	0.137565	A_55_P1953545	A_55_P1953545	Brd2	NM_001204973	0.00171986
-0.35717	0.117562	A_30_P01030304	A_30_P01030304	N/A	chr5:112205091-112240992_R	0.00172001
0.311502	0.0742578	A_66_P122989	A_66_P122989	Bcl2l1	NM_001289716	0.00174094
0.307907	0.0701629	A_51_P237153	A_51_P237153	Spock3	NM_023689	0.00174686
-0.504542	0.221655	A_55_P2193424	A_55_P2193424	6720420G18Rik	AK020112	0.00176333
0.347899	0.110875	A_66_P140544	A_66_P140544	N/A	AK054143	0.00177647
-0.351248	0.113861	A_51_P317181	A_51_P317181	Pcdhb21	NM_053146	0.00178126
-0.38928	0.144164	A_52_P135873	A_52_P135873	N/A	TC1574886	0.00178405
-0.371397	0.130499	A_55_P2728543	A_55_P2728543	Fam73a	BC059928	0.00178722
0.294419	0.0532295	A_55_P2113176	A_55_P2113176	N/A	BI739036	0.0017915
0.404679	0.155643	A_51_P477682	A_51_P477682	Prss12	NM_008939	0.00179249
-0.467048	0.198341	A_52_P260840	A_52_P260840	Zfp397	AK046270	0.00179586
-0.387702	0.143345	A_55_P2720600	A_55_P2720600	Atg16l1	ENSMUST00000127884	0.00180204
-0.391568	0.146308	A_30_P01024284	A_30_P01024284	N/A	chr5:111538420-111540142_F	0.00180571
-0.403799	0.155364	A_52_P198898	A_52_P198898	Samd5	NM_177271	0.00181012
-0.360278	0.122098	A_55_P2039099	A_55_P2039099	Zfp605	NM_001163996	0.00181399
-0.576146	0.266864	A_52_P585028	A_52_P585028	Cnep1r1	NM_029074	0.00181809
-0.370904	0.130853	A_55_P2732668	A_55_P2732668	Efcab14	ENSMUST00000136593	0.00182398
-0.402692	0.155193	A_65_P18878	A_65_P18878	N/A	AK145271	0.00184172
-0.290697	0.0489539	A_52_P501890	A_52_P501890	Dnajc19	NM_026332	0.00184331
-0.357821	0.120749	A_55_P2726757	A_55_P2726757	Kcnq1ot1	NR_001461	0.00184752
0.36043	0.122936	A_55_P2133027	A_55_P2133027	Kirrel3	NM_001190914	0.00184939
-0.360598	0.123131	A_55_P2714866	A_55_P2714866	N/A	ENSMUST00000176166	0.00185225
-0.430997	0.175436	A_65_P13834	A_65_P13834	Pikfyve	ENSMUST00000186404	0.00185604
-0.446053	0.185718	A_55_P2729044	A_55_P2729044	Klf12	AK021307	0.0018584
0.296289	0.0582442	A_51_P243559	A_51_P243559	4833431D13Rik	AK029407	0.00186709
-0.3071	0.0722927	A_51_P506250	A_51_P506250	Mrpl55	NM_026035	0.00186855
0.334966	0.1013	A_52_P141322	A_52_P141322	Rhbdf1	NM_010117	0.0018731
-0.494149	0.217511	A_55_P2145531	A_55_P2145531	Mpst	NM_138670	0.00187571
-0.404901	0.157468	A_55_P2729054	A_55_P2729054	N/A	AK028088	0.00187618
-0.315338	0.0818069	A_30_P01024080	A_30_P01024080	N/A	chr3:96205368-96217943_F	0.00187623
-0.368589	0.130103	A_66_P129031	A_66_P129031	Nup133	AK040528	0.0018788
-0.333419	0.100048	A_30_P01028290	A_30_P01028290	N/A	chr8:19792940-19798868_F	0.00188227
-0.427293	0.173426	A_51_P140751	A_51_P140751	Slc23a1	NM_011397	0.00188358
0.350318	0.115275	A_52_P256322	A_52_P256322	Wdsub1	NM_028118	0.00188948
-0.415828	0.165611	A_55_P2063033	A_55_P2063033	Phc2	ENSMUST00000133439	0.00189382
-0.505344	0.225108	A_55_P2508128	A_55_P2508128	Gm10033	NR_038044	0.00189901
0.431923	0.177217	A_52_P285992	A_52_P285992	Arfgap2	NM_023854	0.00191405
0.347618	0.113498	A_52_P282200	A_52_P282200	Dock8	AK035336	0.00191698
-0.310413	0.0774312	A_30_P01028471	A_30_P01028471	N/A	chr10:66640530-66644032_F	0.00192317
-0.476994	0.207495	A_55_P2644436	A_55_P2644436	Alg6	ENSMUST00000137473	0.00192517
-0.443006	0.185005	A_55_P2720148	A_55_P2720148	2006-09-01	ENSMUST00000128766	0.00192593
-0.485031	0.212742	A_55_P2719649	A_55_P2719649	Ophn1	ENSMUST00000156634	0.0019276
-0.344759	0.111385	A_65_P10811	A_65_P10811	N/A	AK137672	0.00193599
-0.513378	0.231024	A_55_P2540208	A_55_P2540208	Gm35555	XR_867701	0.00193954
-0.352938	0.118737	A_55_P2095039	A_55_P2095039	Ncmap	NM_001243306	0.00195303
-0.378987	0.139788	A_52_P239424	A_52_P239424	Klf7	ENSMUST00000114086	0.0019601
-0.387855	0.146727	A_30_P01030486	A_30_P01030486	N/A	chr18:63480341-63480899_R	0.00197077
-0.367578	0.131113	A_66_P103487	A_66_P103487	Lrwd1	ENSMUST00000148475	0.00197372
-0.330903	0.0996035	A_55_P2733532	A_55_P2733532	Eftud1	ENSMUST00000125245	0.00197665
-0.326708	0.0956158	A_51_P338461	A_51_P338461	Numa1	NM_133947	0.0019782
-0.506823	0.227711	A_30_P01029947	A_30_P01029947	N/A	chr3:10081893-10094218_R	0.00197935
0.375535	0.137524	A_52_P682330	A_52_P682330	Psd3	NM_177698	0.00198179
-0.610273	0.291333	A_55_P2286493	A_55_P2286493	4933405E24Rik	NR_045506	0.00199047
-0.375992	0.138146	A_55_P2734912	A_55_P2734912	Zdhhc20	AK139216	0.00199622
-0.342365	0.110503	A_30_P01023883	A_30_P01023883	N/A	chr11:70201624-70203335_R	0.00199926
-0.493109	0.219378	A_55_P2726560	A_55_P2726560	Kcnq1ot1	NR_001461	0.00199928
0.33319	0.102225	A_65_P12363	A_65_P12363	Shmt2	NM_001252316	0.00200086
-0.352346	0.119208	A_55_P2713530	A_55_P2713530	Cep57l1	ENSMUST00000188463	0.00200419
-0.355273	0.12177	A_55_P2714529	A_55_P2714529	Cfap44	ENSMUST00000136514	0.00201004
-0.318825	0.0887416	A_55_P2012056	A_55_P2012056	Sox1	NM_009233	0.00202743
-0.360406	0.12669	A_30_P01028059	A_30_P01028059	N/A	chrX:98676180-98676780_F	0.00204743
-0.41022	0.164512	A_55_P2042184	A_55_P2042184	N/A	AK133468	0.00204749
-0.415263	0.168154	A_55_P2305420	A_55_P2305420	D9Wsu90e	AK038263	0.00205032
-0.344125	0.113031	A_66_P131659	A_66_P131659	Gdap7	Y17856	0.00205137
0.348475	0.116852	A_52_P73208	A_52_P73208	Acad9	AK049931	0.00205451
0.332335	0.102536	A_55_P2405353	A_55_P2405353	Platr4	NR_040385	0.00205824
0.302486	0.0715476	A_55_P2046198	A_55_P2046198	Slc25a25	NM_146118	0.00207338
-0.328244	0.0990272	A_55_P2716726	A_55_P2716726	Zdhhc21	ENSMUST00000144139	0.0020764
-0.353821	0.121973	A_30_P01026464	A_30_P01026464	N/A	chr8:131178212-131180657_F	0.00208736
-0.367368	0.133078	A_52_P187488	A_52_P187488	Ccdc144b	NM_178418	0.00209067
-0.475244	0.209657	A_66_P118577	A_66_P118577	Gm16907	NR_045794	0.00209438
-0.319589	0.0911161	A_55_P2481889	A_55_P2481889	Spn	NM_001037810	0.00210719
-0.370611	0.136037	A_30_P01023233	A_30_P01023233	N/A	chr10:81684904-81685501_R	0.00211276
0.436916	0.184406	A_55_P2739832	A_55_P2739832	Tars2	AK187935	0.00211507
-0.438028	0.185171	A_52_P17422	A_52_P17422	Ago4	NM_153177	0.00211525
-0.387293	0.149088	A_55_P2718279	A_55_P2718279	Smchd1	ENSMUST00000182747	0.00212524
-0.476122	0.210822	A_55_P2266679	A_55_P2266679	Mettl21c	NM_001013799	0.00212592
-0.526021	0.242812	A_55_P2817082	A_55_P2817082	Sclt1	ENSMUST00000156279	0.00212876
-0.459184	0.199733	A_55_P2102738	A_55_P2102738	Mme	ENSMUST00000194134	0.00213085
-0.298151	0.0675554	A_55_P2733086	A_55_P2733086	Cmah	NM_001284519	0.00213594
-0.492099	0.221408	A_55_P1962699	A_55_P1962699	N/A	AK080285	0.00213723
-0.383955	0.146799	A_52_P164570	A_52_P164570	Hsd17b12	ENSMUST00000141955	0.00213863
-0.604021	0.291101	A_52_P540219	A_52_P540219	Timp2	NM_011594	0.00214802
0.317849	0.0901598	A_55_P2786892	A_55_P2786892	Gm16104	XR_380624	0.00214922
-0.368647	0.135134	A_30_P01031397	A_30_P01031397	N/A	chr2:48807211-48843911_R	0.00214996
-0.335106	0.106866	A_66_P133013	A_66_P133013	Mpped2	NM_001143683	0.00215405
-0.31735	0.0897607	A_52_P246852	A_52_P246852	Ndst3	NM_031186	0.00215506
-0.321623	0.0940848	A_66_P126321	A_66_P126321	N/A	BC027239	0.00215547
0.360173	0.128706	A_51_P322273	A_51_P322273	Ptp4a3	NM_008975	0.00217198
-0.430553	0.18111	A_55_P2619570	A_55_P2619570	Ubtd2	NM_173784	0.00217639
-0.31672	0.0895851	A_66_P116314	A_66_P116314	Gm5546	AK044520	0.0021797
0.482282	0.215903	A_55_P1969197	A_55_P1969197	N/A	NAP113831-1	0.0021832
0.322807	0.0961112	A_55_P2733942	A_55_P2733942	Arel1	NM_178065	0.0022014
-0.312006	0.0850595	A_66_P101259	A_66_P101259	Gpn2	NM_133884	0.00220188
-0.343285	0.115012	A_55_P2721394	A_55_P2721394	Asph	ENSMUST00000137375	0.00220247
-0.364826	0.13306	A_55_P2733237	A_55_P2733237	Pomt2	AK085703	0.00220665
-0.404437	0.163146	A_55_P2714314	A_55_P2714314	Ssbp2	ENSMUST00000137493	0.00220688
-0.340068	0.112406	A_66_P138210	A_66_P138210	4930512M02Rik	NM_001305143	0.0022152
0.355773	0.125884	A_55_P2733317	A_55_P2733317	Klhl22	ENSMUST00000144116	0.00221817
0.337029	0.109837	A_55_P2725615	A_55_P2725615	LOC102637512	XR_401200	0.00222335
-0.308328	0.0815826	A_55_P2208071	A_55_P2208071	Nbeal1	AK010199	0.0022291
0.404438	0.163547	A_52_P375016	A_52_P375016	Zfp445	NM_173364	0.00223057
-0.303041	0.0755971	A_51_P325624	A_51_P325624	Hsbp1	NM_024219	0.00223129
0.284772	0.0506751	A_55_P2387099	A_55_P2387099	2310011E23Rik	AI595921	0.00223207
-0.38706	0.150774	A_55_P2107302	A_55_P2107302	Aurkaip1	NM_025338	0.00223418
0.340941	0.113584	A_52_P260696	A_52_P260696	Arnt2	NM_007488	0.00223871
0.529193	0.24695	A_55_P2000224	A_55_P2000224	Cd63	NM_001282966	0.0022394
-0.286525	0.0540158	A_55_P2738072	A_55_P2738072	Hlcs	AK164351	0.00225244
-0.362483	0.131988	A_55_P2728123	A_55_P2728123	Hmgcr	BC019782	0.00225509
-0.32387	0.0983833	A_51_P485361	A_51_P485361	Herc3	AK017531	0.00226974
0.371809	0.139681	A_52_P62727	A_52_P62727	B230319C09Rik	AK075695	0.00227158
-0.408775	0.167694	A_55_P2743344	A_55_P2743344	Svil	ENSMUST00000153016	0.00229138
0.310014	0.084754	A_55_P2124646	A_55_P2124646	N/A	NAP018159-001	0.00229823
-0.372796	0.140925	A_55_P1982096	A_55_P1982096	Drap1	NM_001291080	0.0023004
-0.298212	0.0712836	A_52_P207001	A_52_P207001	Mdga2	ENSMUST00000179025	0.00230479
-0.468343	0.208973	A_51_P517870	A_51_P517870	Nfatc1	NM_198429	0.00230822
-0.472639	0.212106	A_55_P2741086	A_55_P2741086	Vps13c	NM_177184	0.00232497
-0.307705	0.0829093	A_66_P106943	A_66_P106943	N/A	AK139728	0.00233423
0.491266	0.224485	A_66_P109007	A_66_P109007	Rnf26	NM_153762	0.00233551
-0.505617	0.233886	A_55_P2731476	A_55_P2731476	Dcp1a	AK047460	0.00234319
-0.481471	0.218329	A_65_P06625	A_65_P06625	N/A	BB354829	0.00234886
-0.363562	0.134541	A_55_P2266744	A_55_P2266744	B930095M22Rik	AK047590	0.00235831
-0.455291	0.201275	A_55_P2716944	A_55_P2716944	Cnrip1	ENSMUST00000135637	0.00236835
-0.344668	0.119086	A_66_P135534	A_66_P135534	Zfp950	XR_877981	0.00237396
-0.383818	0.150775	A_55_P2713325	A_55_P2713325	N/A	ENSMUST00000122873	0.00238522
-0.382565	0.149939	A_30_P01019928	A_30_P01019928	N/A	chr12:83271350-83357214_F	0.00239261
-0.612794	0.301633	A_55_P2926210	A_55_P2926210	Gbf1	NM_178930	0.00239936
-0.338777	0.114475	A_52_P562872	A_52_P562872	4930520O04Rik	BC020150	0.0024071
0.289159	0.0615971	A_66_P114974	A_66_P114974	N/A	ENSMUST00000071866	0.00240952
0.288632	0.0610079	A_52_P518233	A_52_P518233	Ndrg3	AK036277	0.00241656
-0.333771	0.110359	A_55_P2020577	A_55_P2020577	Pcolce	NM_008788	0.00242985
-0.340723	0.116559	A_55_P2719504	A_55_P2719504	Nfat5	ENSMUST00000149972	0.00243019
0.438563	0.190899	A_66_P140711	A_66_P140711	Rps10	ENSMUST00000114882	0.00243026
-0.370872	0.14153	A_55_P2738589	A_55_P2738589	Glb1	AK167271	0.00243324
0.322187	0.0995718	A_66_P107826	A_66_P107826	Xkrx	NM_183319	0.00243383
0.370274	0.141183	A_66_P121495	A_66_P121495	Psat1	NM_001205339	0.0024412
-0.309536	0.0869056	A_55_P2719759	A_55_P2719759	Fchsd2	ENSMUST00000145802	0.00244522
-0.331979	0.10902	A_52_P598912	A_52_P598912	Erc1	NM_178085	0.00244804
0.41587	0.175347	A_52_P331125	A_52_P331125	N/A	ENSMUST00000121552	0.00245137
-0.281104	0.0502631	A_55_P2721980	A_55_P2721980	Pank3	NM_145962	0.00245158
-0.308554	0.0860628	A_55_P2910252	A_55_P2910252	Hltf	NM_009210	0.0024573
-0.289821	0.0636482	A_55_P2592020	A_55_P2592020	Ccdc62	ENSMUST00000171881	0.00246263
-0.282813	0.0534458	A_51_P434240	A_51_P434240	Mrpl11	NM_025553	0.00246755
0.324548	0.1024	A_66_P119123	A_66_P119123	A1cf	NM_001081074	0.00246767
-0.566927	0.27497	A_30_P01018186	A_30_P01018186	N/A	chr11:3538125-3554450_F	0.00247669
-0.355354	0.129759	A_55_P2717299	A_55_P2717299	Nktr	ENSMUST00000182904	0.0024797
-0.296637	0.0728786	A_55_P2722463	A_55_P2722463	Mast4	ENSMUST00000164211	0.00248335
-0.635645	0.317188	A_55_P2718790	A_55_P2718790	Rngtt	ENSMUST00000130138	0.00248493
-0.415209	0.175474	A_55_P2721762	A_55_P2721762	Sun1	ENSMUST00000123414	0.00248984
-0.481231	0.220628	A_51_P487933	A_51_P487933	Psmd7	NM_010817	0.00249417
-0.485163	0.223333	A_55_P2720153	A_55_P2720153	Fkbp15	ENSMUST00000131977	0.00250146
0.333569	0.111443	A_55_P2740513	A_55_P2740513	Eif1ax	ENSMUST00000087143	0.00250959
0.336772	0.114363	A_52_P445622	A_52_P445622	2610002M06Rik	NM_025921	0.00251252
-0.340667	0.117806	A_51_P205215	A_51_P205215	Klhl30	NM_027551	0.00251291
-0.326865	0.105385	A_65_P10813	A_65_P10813	2610037D02Rik	AK030391	0.00251704
-0.360442	0.1345	A_66_P112482	A_66_P112482	Tmem184c	NM_145599	0.00251777
-0.34025	0.11764	A_30_P01019616	A_30_P01019616	N/A	chr10:126831225-126832253_F	0.00252586
-0.333069	0.111256	A_55_P2719156	A_55_P2719156	4932438A13Rik	ENSMUST00000140480	0.00252663
-0.342603	0.119793	A_30_P01026330	A_30_P01026330	N/A	chr6:142918948-142919051_F	0.0025326
-0.459966	0.207121	A_55_P2350372	A_55_P2350372	Gm14858	AK148969	0.00253384
0.308096	0.0869935	A_52_P651894	A_52_P651894	Rpl23	NM_022891	0.00253971
-0.463626	0.209739	A_30_P01025301	A_30_P01025301	N/A	chr18:55149963-55239068_F	0.00254384
-0.502873	0.235608	A_55_P2741529	A_55_P2741529	Zfp608	AK129321	0.00254556
-0.354485	0.130055	A_55_P1992149	A_55_P1992149	Dnaja1	NM_001164671	0.00254646
-0.304944	0.0837496	A_55_P2715446	A_55_P2715446	Dock2	ENSMUST00000157036	0.00255079
-0.43152	0.188001	A_55_P2311208	A_55_P2311208	C130045F17Rik	AK048273	0.00255634
0.369621	0.142548	A_66_P129927	A_66_P129927	N/A	BC035957	0.00256529
0.308022	0.0874795	A_55_P1978028	A_55_P1978028	Sez6	NM_001291225	0.00257327
0.330072	0.109383	A_66_P140880	A_66_P140880	Gm6040	NM_001025353	0.00258246
0.399497	0.165597	A_66_P106944	A_66_P106944	Megf10	NM_001001979	0.00258896
-0.399249	0.165426	A_55_P1976849	A_55_P1976849	D130009I18Rik	NR_015593	0.00258981
-0.463021	0.210065	A_66_P107833	A_66_P107833	N/A	AK047563	0.00259011
-0.298467	0.0770725	A_55_P2049373	A_55_P2049373	Pde3a	NM_018779	0.00259171
-0.465444	0.21196	A_55_P2737214	A_55_P2737214	Tbce	ENSMUST00000160776	0.00260729
-0.417381	0.178888	A_55_P2718989	A_55_P2718989	N/A	ENSMUST00000126739	0.0026127
-0.314359	0.0947916	A_66_P108793	A_66_P108793	Gm7628	AK142995	0.00261697
0.418351	0.179719	A_51_P388826	A_51_P388826	Gprasp1	NM_026081	0.00262207
0.299139	0.0784132	A_55_P2629375	A_55_P2629375	Phf3	NM_001081080	0.00262316
-0.367349	0.141609	A_51_P388490	A_51_P388490	Rorb	ENSMUST00000147907	0.00262376
0.39513	0.162932	A_51_P111455	A_51_P111455	Wdr77	NM_027432	0.00262706
-0.453885	0.204607	A_55_P2340221	A_55_P2340221	Ppp1r12b	ENSMUST00000141419	0.00263612
-0.363495	0.138797	A_65_P12882	A_65_P12882	A130010C12Rik	AK037356	0.00264188
-0.386849	0.15699	A_55_P2299374	A_55_P2299374	4930588A03Rik	AK046275	0.0026446
-0.359297	0.135494	A_30_P01031881	A_30_P01031881	N/A	chr13:56851404-56851796_R	0.00264791
-0.348578	0.126647	A_30_P01023506	A_30_P01023506	N/A	chr18:61788148-61788307_R	0.00264976
-0.366765	0.141681	A_30_P01019107	A_30_P01019107	N/A	chr9:67414463-67483185_R	0.00266086
-0.280113	0.0536354	A_55_P2721119	A_55_P2721119	Arhgef1	ENSMUST00000127761	0.00266434
-0.370307	0.144553	A_65_P01491	A_65_P01491	Fto	ENSMUST00000136802	0.00266584
-0.801092	0.419371	A_55_P2714763	A_55_P2714763	Ppfibp1	ENSMUST00000149203	0.00266636
-0.311756	0.0929675	A_65_P10025	A_65_P10025	N/A	AK042057	0.00266965
-0.337075	0.117097	A_55_P2090787	A_55_P2090787	Mtus1	ENSMUST00000142936	0.00267605
-0.466182	0.213603	A_55_P2581495	A_55_P2581495	Naa16	NM_025832	0.00268145
-0.323012	0.104384	A_66_P124940	A_66_P124940	N/A	A_66_P124940	0.00268813
-0.393648	0.162848	A_55_P2501636	A_55_P2501636	Dnm3	NM_172646	0.00269756
0.351222	0.129626	A_55_P2087885	A_55_P2087885	Mroh1	NM_001162489	0.0027025
0.392166	0.161947	A_51_P440682	A_51_P440682	Cap1	NM_007598	0.0027119
-0.343819	0.123568	A_55_P2716686	A_55_P2716686	Pgap1	ENSMUST00000187949	0.00271715
0.304183	0.0857981	A_55_P2050125	A_55_P2050125	Fance	NM_001163820	0.0027242
-0.315539	0.0977273	A_65_P09558	A_65_P09558	N/A	AK138033	0.00272947
0.329592	0.11122	A_51_P112174	A_51_P112174	Ahi1	NM_026203	0.00273501
0.376311	0.150289	A_66_P102647	A_66_P102647	Plxnb3	NM_019587	0.00273994
-0.32567	0.10777	A_55_P2481605	A_55_P2481605	6820408C15Rik	NM_001289738	0.00274737
-0.342671	0.123123	A_55_P2713970	A_55_P2713970	Ikbkb	ENSMUST00000126439	0.00275534
-0.405358	0.172303	A_55_P2118873	A_55_P2118873	1700054O19Rik	XR_395717	0.00275599
0.544523	0.265817	A_55_P2147816	A_55_P2147816	N/A	CA325710	0.0027582
0.353044	0.132033	A_52_P279712	A_52_P279712	Cbfa2t2	NM_172860	0.0027656
-0.359611	0.137517	A_55_P2277620	A_55_P2277620	Gm16523	NR_033526	0.00277272
0.283634	0.0614749	A_55_P1957802	A_55_P1957802	Olfr902	NM_146802	0.00278643
-0.453702	0.206966	A_55_P2124619	A_55_P2124619	Smurf2	NM_025481	0.00280228
-0.344536	0.125486	A_55_P2074694	A_55_P2074694	Ephx4	NM_001001804	0.00280983
-0.283008	0.0613285	A_52_P2632	A_52_P2632	Negr1	NM_177274	0.00282567
-0.330203	0.113164	A_55_P1955159	A_55_P1955159	4933415F23Rik	NM_025746	0.00283202
-0.407843	0.175189	A_65_P16738	A_65_P16738	N/A	AK140819	0.00283316
-0.419373	0.18351	A_65_P15289	A_65_P15289	Nptn	ENSMUST00000176250	0.00283476
0.298848	0.08161	A_51_P102607	A_51_P102607	2310007H11Rik	AK081116	0.00283528
-0.343103	0.124668	A_52_P1027959	A_52_P1027959	N/A	AK045769	0.00283957
-0.332753	0.115615	A_55_P2116111	A_55_P2116111	D8Ertd82e	NM_172911	0.00284226
0.300885	0.0840676	A_51_P337510	A_51_P337510	Cd320	NM_019421	0.0028451
-0.288258	0.0689616	A_55_P2735485	A_55_P2735485	Tead3	NM_001204156	0.00285018
0.311943	0.095931	A_52_P682099	A_52_P682099	Fam149b	XR_383123	0.00285159
0.306887	0.0909008	A_66_P136436	A_66_P136436	Cfap52	NM_027963	0.00286555
0.307572	0.0916884	A_55_P2633841	A_55_P2633841	Tcp1	ENSMUST00000133003	0.00287
-0.297498	0.0808683	A_52_P330359	A_52_P330359	Agbl2	NM_178755	0.00288623
-0.387762	0.161125	A_55_P2192397	A_55_P2192397	A330023F24Rik	AK171382	0.00289182
0.331987	0.11571	A_52_P111639	A_52_P111639	Xndc1	NM_001286689	0.0028991
0.279305	0.057327	A_51_P164630	A_51_P164630	Fitm1	NM_026808	0.00290297
-0.367944	0.146039	A_55_P2830648	A_55_P2830648	Eif3a	NM_010123	0.00290859
-0.420124	0.185084	A_66_P120791	A_66_P120791	LOC101055849	AK040272	0.00290992
-0.3758	0.152383	A_55_P2714404	A_55_P2714404	Abat	ENSMUST00000140795	0.00292273
0.384749	0.159394	A_52_P438957	A_52_P438957	Rrbp1	NM_024281	0.00293314
0.336216	0.119947	A_51_P140321	A_51_P140321	Mocos	NM_026779	0.00293346
0.298965	0.0832979	A_55_P2295762	A_55_P2295762	4933433G15Rik	AK017040	0.00293478
-0.312937	0.0982395	A_30_P01032147	A_30_P01032147	N/A	chr6:83841733-83842297_F	0.00294178
0.290802	0.0738256	A_52_P397280	A_52_P397280	Smad2	NM_010754	0.00294645
-0.309489	0.094886	A_51_P174016	A_51_P174016	Slc39a7	NM_008202	0.00295231
-0.316664	0.102107	A_55_P2590185	A_55_P2590185	Cdkal1	NM_144536	0.00295411
0.324668	0.109778	A_51_P362661	A_51_P362661	Spin4	NM_178753	0.00295602
0.323756	0.108955	A_55_P2082045	A_55_P2082045	Vps13a	NM_173028	0.00295816
0.314225	0.0998989	A_51_P251736	A_51_P251736	Reep5	NM_007874	0.0029682
0.3169	0.102579	A_55_P2041504	A_55_P2041504	N/A	CO800556	0.00297147
-0.388529	0.162766	A_65_P04184	A_65_P04184	Pfkp	ENSMUST00000148999	0.00297176
-0.44528	0.203643	A_30_P01018274	A_30_P01018274	N/A	chr2:151343784-151344246_F	0.00297584
-0.470168	0.220687	A_66_P102868	A_66_P102868	N/A	ENSMUST00000099459	0.00298049
-0.386716	0.161579	A_55_P2233368	A_55_P2233368	4930572J10Rik	AK016280	0.00298584
0.295622	0.0802598	A_55_P2132472	A_55_P2132472	Prpf4b	NM_013830	0.00298689
0.305836	0.0916002	A_55_P2083789	A_55_P2083789	2810410L24Rik	NR_030682	0.00298871
0.395065	0.167909	A_55_P1993473	A_55_P1993473	Gm1993	NM_001102677	0.00299039
-0.309913	0.0959397	A_30_P01023785	A_30_P01023785	N/A	chr2:128137419-128141735_R	0.00299576
-0.398879	0.170843	A_51_P453475	A_51_P453475	Slc1a5	NM_009201	0.00299823
-0.49317	0.236449	A_55_P2733622	A_55_P2733622	Uvrag	AK089900	0.0030092
-0.549747	0.273515	A_55_P2015842	A_55_P2015842	Mtmr3	NM_028860	0.00303178
-0.442855	0.202782	A_66_P106227	A_66_P106227	Gdap9	Y17859	0.00303579
0.354143	0.136568	A_55_P1972118	A_55_P1972118	N/A	ENSMUST00000186517	0.0030367
-0.289032	0.0731192	A_55_P2056876	A_55_P2056876	Akap13	ENSMUST00000136989	0.00303971
-0.282222	0.064105	A_55_P2810406	A_55_P2810406	Srpk2	ENSMUST00000197622	0.00303972
0.335842	0.121024	A_55_P2103541	A_55_P2103541	Mrpl9	AK146237	0.00303983
0.340953	0.125508	A_51_P451075	A_51_P451075	Atp2a2	NM_009722	0.00304154
0.40917	0.179036	A_52_P683957	A_52_P683957	Arcn1	NM_145985	0.00304767
0.29507	0.0805841	A_55_P1966608	A_55_P1966608	Ighv1-33	XR_864479	0.00305043
-0.446221	0.205355	A_52_P505907	A_52_P505907	Gigyf2	NM_146112	0.00305361
-0.302293	0.0887441	A_52_P291971	A_52_P291971	Stau2	NM_025303	0.00305379
0.352206	0.135252	A_51_P100836	A_51_P100836	Aqr	NM_009702	0.00305893
-0.34214	0.126833	A_30_P01030687	A_30_P01030687	N/A	chr6:145727805-145728171_F	0.00306496
-0.413265	0.182331	A_66_P117071	A_66_P117071	Syn3	ENSMUST00000145864	0.00307277
0.346725	0.13122	A_52_P448040	A_52_P448040	Cops7a	NM_012003	0.0031026
-0.354866	0.138026	A_52_P250278	A_52_P250278	Dhx29	NM_172594	0.00310452
-0.372346	0.152129	A_55_P2244142	A_55_P2244142	Klf13	BC030682	0.00311168
0.37169	0.151641	A_52_P450123	A_52_P450123	Ranbp6	NM_177721	0.00311373
-0.356747	0.139728	A_30_P01021825	A_30_P01021825	N/A	chr4:129497990-129515290_R	0.00311726
-0.357801	0.140712	A_55_P2934901	A_55_P2934901	Lman2	AK028452	0.0031271
-0.394819	0.16949	A_55_P2727993	A_55_P2727993	Tle4	AK017548	0.00312737
0.386858	0.163536	A_55_P2067463	A_55_P2067463	1700110I01Rik	NR_038059	0.00313006
-0.312729	0.100651	A_55_P2739291	A_55_P2739291	N/A	AK177132	0.00313208
0.331321	0.118199	A_52_P476795	A_52_P476795	Rhpn1	NM_008164	0.00313289
-0.354293	0.137912	A_52_P1010776	A_52_P1010776	Kantr	AK013706	0.00313298
-0.305279	0.0931435	A_66_P109832	A_66_P109832	Fgd1	NM_008001	0.0031402
0.283893	0.0681073	A_51_P370140	A_51_P370140	Olfr142	NM_146984	0.00314213
-0.298446	0.08599	A_55_P2715001	A_55_P2715001	Sec23b	ENSMUST00000146487	0.00315731
-0.294208	0.0813798	A_51_P392445	A_51_P392445	Zfp157	ENSMUST00000137711	0.0031722
-0.33171	0.119085	A_55_P1993864	A_55_P1993864	Sh2b3	NM_001306127	0.00317526
-0.30899	0.0974868	A_30_P01028775	A_30_P01028775	N/A	chr2:22782700-22801900_R	0.00317731
-0.410557	0.181712	A_51_P248097	A_51_P248097	N/A	AK044873	0.00317759
-0.340533	0.126901	A_55_P2718323	A_55_P2718323	Slc38a6	ENSMUST00000058139	0.0031799
-0.287905	0.0739072	A_55_P1973593	A_55_P1973593	D630008O14Rik	AK085305	0.00318083
-0.305399	0.09394	A_55_P2630706	A_55_P2630706	Rmnd1	NM_025343	0.00318951
0.333041	0.120493	A_52_P65703	A_52_P65703	Mfsd11	NM_178620	0.00319275
-0.418048	0.187358	A_30_P01028224	A_30_P01028224	N/A	chr14:115423660-115463160_R	0.00319589
0.297035	0.084961	A_55_P2021515	A_55_P2021515	LOC105242500	XM_011251652	0.00319638
-0.446147	0.207248	A_66_P114654	A_66_P114654	N/A	AK040229	0.00320018
-0.312038	0.100881	A_55_P2911223	A_55_P2911223	Hdgf	NM_008231	0.00320162
-0.291599	0.0787457	A_66_P112112	A_66_P112112	F830004D09Rik	AK086936	0.00320237
-0.277265	0.0598803	A_55_P2816916	A_55_P2816916	Eif3k	AK037834	0.00320904
-0.295991	0.0839688	A_55_P2032966	A_55_P2032966	Hmgcs1	NM_145942	0.00320983
-0.341358	0.128131	A_55_P1968355	A_55_P1968355	Tle1	NM_011599	0.00322194
-0.359531	0.143294	A_55_P2089113	A_55_P2089113	2900073C17Rik	AK013771	0.00322242
0.299	0.0875178	A_55_P1963369	A_55_P1963369	Klhdc7a	ENSMUST00000105031	0.00322264
-0.371904	0.15316	A_55_P1984401	A_55_P1984401	Shank2	ENSMUST00000105900	0.00322295
-0.322823	0.111567	A_55_P2490215	A_55_P2490215	Bcas1	NM_029815	0.00322388
0.300524	0.0896585	A_30_P01026844	A_30_P01026844	N/A	chr14:62263564-62308286_F	0.00325726
0.405182	0.179036	A_55_P1960596	A_55_P1960596	Olfr1013	NM_146762	0.00327819
-0.303017	0.0926318	A_30_P01033159	A_30_P01033159	N/A	chr6:54591416-54597566_R	0.0032795
-0.361681	0.14577	A_51_P359046	A_51_P359046	Slurp1	NM_020519	0.00328361
-0.336583	0.12478	A_55_P2718072	A_55_P2718072	Tmem143	ENSMUST00000140766	0.00328701
-0.390577	0.168557	A_66_P137389	A_66_P137389	N/A	AK047121	0.00330977
0.345843	0.133034	A_55_P2739720	A_55_P2739720	Rbm42	NM_133693	0.00331083
-0.905307	0.495503	A_55_P2824125	A_55_P2824125	Esco1	NM_001081222	0.0033152
-0.348997	0.135773	A_55_P2728023	A_55_P2728023	Ipo5	AK017701	0.00331805
0.363584	0.147801	A_66_P128930	A_66_P128930	Ice1	NM_144837	0.00332572
-0.499485	0.245356	A_30_P01020677	A_30_P01020677	N/A	chr19:5771425-5848475_F	0.00334819
0.301269	0.0916912	A_55_P2201822	A_55_P2201822	Naf1	NM_001163564	0.00334977
0.259192	0.0272384	A_55_P1992216	A_55_P1992216	Chchd2	NM_024166	0.00336748
-0.495267	0.24292	A_55_P2029746	A_55_P2029746	N/A	AK132033	0.00337596
0.370306	0.153822	A_52_P442585	A_52_P442585	Gtf2i	NM_010365	0.00338357
-0.265878	0.0438423	A_55_P2051082	A_55_P2051082	Gm11634	XR_864170	0.00338516
0.365762	0.150343	A_51_P455647	A_51_P455647	Car2	NM_009801	0.00339398
0.482538	0.234704	A_55_P2031272	A_55_P2031272	Lhx3	NM_001039653	0.00339999
-0.36317	0.148393	A_55_P2817319	A_55_P2817319	Hnrnpc	NM_001170984	0.00340443
0.429758	0.198321	A_66_P134294	A_66_P134294	Uba1y	NM_011667	0.00340501
-0.379287	0.161078	A_51_P211854	A_51_P211854	Selp	NM_011347	0.00340526
-0.356688	0.143163	A_55_P2738372	A_55_P2738372	Map1b	AK165800	0.00340589
-0.405936	0.181152	A_65_P06221	A_65_P06221	N/A	BC051646	0.00340757
-0.364684	0.14966	A_55_P2714399	A_55_P2714399	Lhfpl2	ENSMUST00000144838	0.00340916
-0.307697	0.0992454	A_52_P939185	A_52_P939185	N/A	AK049439	0.00341609
0.314815	0.106378	A_51_P331279	A_51_P331279	Arpc1b	NM_023142	0.00342106
-0.3222	0.113439	A_65_P13133	A_65_P13133	N/A	AK038080	0.00342395
-0.356458	0.143248	A_55_P2719694	A_55_P2719694	Cpne7	ENSMUST00000127431	0.00342951
0.424164	0.194656	A_66_P140507	A_66_P140507	Lhpp	NM_029609	0.00343178
-0.376468	0.159416	A_66_P140790	A_66_P140790	N/A	AK046431	0.00345015
-0.284432	0.0736542	A_55_P2728603	A_55_P2728603	Atxn7l1	ENSMUST00000136644	0.00346142
-0.462578	0.221955	A_55_P2397599	A_55_P2397599	B930025B16Rik	AK047130	0.00346466
0.322991	0.114825	A_51_P264527	A_51_P264527	Fam69b	NM_019833	0.00347894
0.302021	0.0941508	A_65_P12065	A_65_P12065	Prkx	XM_006527909	0.00347953
-0.31788	0.110126	A_55_P2864558	A_55_P2864558	4930405O22Rik	AK029253	0.00348778
-0.401004	0.178464	A_66_P134303	A_66_P134303	N/A	ENSMUST00000068663	0.00348857
0.383798	0.165656	A_55_P2090280	A_55_P2090280	Gm4340	NM_001177535	0.00350138
-0.340457	0.130671	A_55_P2719594	A_55_P2719594	Prpf40a	ENSMUST00000152922	0.00350206
0.282417	0.0716496	A_55_P2071221	A_55_P2071221	Il1f5	ENSMUST00000028360	0.00350262
0.307914	0.100544	A_55_P2505000	A_55_P2505000	Fggy	NM_001113412	0.00350386
-0.363848	0.15009	A_55_P1961160	A_55_P1961160	N/A	NAP092352-001	0.00350495
-0.268097	0.0503489	A_66_P103293	A_66_P103293	N/A	ENSMUST00000179141	0.0035057
0.349546	0.138417	A_55_P2525368	A_55_P2525368	N/A	A_55_P2525368	0.00350601
0.306432	0.0991825	A_55_P2156404	A_55_P2156404	Ccdc136	ENSMUST00000096084	0.00351581
-0.364208	0.150519	A_65_P04108	A_65_P04108	E030022I16Rik	AK087047	0.00351739
-0.296677	0.0889181	A_55_P2249556	A_55_P2249556	A630081D01Rik	AK042310	0.00352239
0.277545	0.065435	A_51_P200586	A_51_P200586	2008-03-01	NM_027920	0.00352755
0.339033	0.129959	A_51_P282211	A_51_P282211	Ltb4r2	NM_020490	0.00354761
0.284338	0.0747628	A_55_P2740818	A_55_P2740818	Sorbs1	NM_009166	0.00354904
-0.32251	0.115217	A_66_P109968	A_66_P109968	N/A	BC028653	0.00355102
-0.309927	0.10317	A_51_P454958	A_51_P454958	Tmem219	NM_026827	0.00355428
-0.415693	0.190037	A_55_P2379480	A_55_P2379480	N/A	AK136853	0.00355769
-0.326708	0.119153	A_30_P01019105	A_30_P01019105	N/A	chr8:48480224-48480698_R	0.00355789
-0.28902	0.080666	A_51_P213532	A_51_P213532	Ppp3ca	NM_008913	0.00356191
-0.270441	0.0552949	A_66_P140682	A_66_P140682	N/A	AK053269	0.00356193
-0.329687	0.121907	A_55_P2151414	A_55_P2151414	Hemt1	ENSMUST00000186752	0.00356342
-0.38334	0.166142	A_55_P2109922	A_55_P2109922	LOC105243194	XR_863364	0.00357515
-0.322369	0.115524	A_66_P121476	A_66_P121476	Opn1sw	NM_007538	0.00358925
-0.332699	0.124949	A_51_P363525	A_51_P363525	Fbrsl1	NM_028596	0.00359494
0.334075	0.126236	A_52_P144310	A_52_P144310	Gad1	NM_008077	0.00360128
-0.330976	0.1235	A_55_P2714060	A_55_P2714060	Phactr1	ENSMUST00000132050	0.00360223
0.431536	0.20195	A_65_P06147	A_65_P06147	Fgfr3	NM_001163215	0.00360339
-0.326239	0.11933	A_55_P1987770	A_55_P1987770	Psenen	NM_025498	0.00361116
-0.320543	0.114122	A_52_P88648	A_52_P88648	Cyp24a1	NM_009996	0.00361561
0.305154	0.0991264	A_51_P504294	A_51_P504294	Olfr491	NM_146736	0.00362018
-0.328546	0.121568	A_55_P2489864	A_55_P2489864	1700065D16Rik	NM_001271569	0.00362437
0.358354	0.147011	A_55_P2085731	A_55_P2085731	Stk38	NM_134115	0.0036261
0.395177	0.175723	A_52_P112188	A_52_P112188	Gnas	NM_001077510	0.00362934
0.321931	0.115634	A_55_P1980061	A_55_P1980061	Tmem189	NM_145538	0.00363483
-0.296755	0.0904478	A_55_P2266285	A_55_P2266285	6330522J23Rik	AK020094	0.00363817
-0.529238	0.26896	A_65_P01734	A_65_P01734	N/A	TC1646303	0.00364643
-0.351119	0.141299	A_55_P2092831	A_55_P2092831	N/A	AK146780	0.00364716
-0.287673	0.0801996	A_55_P2079713	A_55_P2079713	Gramd1c	NM_153528	0.00364925
-0.284565	0.0766128	A_51_P102734	A_51_P102734	1700105P06Rik	NR_045703	0.00366485
-0.316361	0.110733	A_51_P282227	A_51_P282227	As3mt	NM_020577	0.00366537
-0.49421	0.246209	A_55_P2178496	A_55_P2178496	Fam53b	AK020830	0.00368786
0.49342	0.245786	A_55_P1967144	A_55_P1967144	LOC102637947	XM_006544768	0.0036967
-0.309184	0.104159	A_55_P2714966	A_55_P2714966	Itfg2	ENSMUST00000133994	0.00370265
0.291091	0.0848918	A_55_P2841498	A_55_P2841498	Cacng8	NM_133190	0.0037029
-0.321524	0.116137	A_55_P2777540	A_55_P2777540	Kcnn2	ENSMUST00000183623	0.00371357
0.310025	0.105172	A_55_P2740139	A_55_P2740139	Fam21	NM_026585	0.00371828
-0.378513	0.164084	A_55_P2578561	A_55_P2578561	Gm34726	XR_880131	0.0037258
-0.325777	0.120266	A_55_P2340448	A_55_P2340448	B230114P17Rik	AK045415	0.00373332
-0.42876	0.20149	A_51_P495012	A_51_P495012	Cbx1	NM_007622	0.00373584
-0.318475	0.113551	A_55_P2719960	A_55_P2719960	Akap9	ENSMUST00000132058	0.00373793
0.267886	0.0541776	A_52_P521882	A_52_P521882	Hddc3	NM_026812	0.00374749
0.312836	0.108264	A_55_P2005330	A_55_P2005330	Egln2	NM_053208	0.00374804
-0.35655	0.14691	A_55_P2728906	A_55_P2728906	Gm32497	XR_874433	0.00375229
-0.35712	0.147528	A_30_P01032513	A_30_P01032513	N/A	chr1:139806645-139809498_F	0.00376658
-0.30453	0.100228	A_55_P2943940	A_55_P2943940	Luc7l2	ENSMUST00000163012	0.00376995
-0.343513	0.136396	A_55_P2735465	A_55_P2735465	Map3k2	AK143367	0.00378457
-0.382294	0.167703	A_66_P112549	A_66_P112549	1700010B09Rik	AK005812	0.00379071
-0.420271	0.196055	A_66_P106113	A_66_P106113	Rhoj	NM_023275	0.00379609
0.46142	0.225155	A_52_P674165	A_52_P674165	Rsbn1l	NM_001080977	0.00379694
-0.401277	0.182241	A_55_P1988388	A_55_P1988388	Gm2347	AK029220	0.00380739
-0.306209	0.102569	A_55_P2733287	A_55_P2733287	Cpsf6	NM_001013391	0.00382609
-0.3318	0.126679	A_55_P2019293	A_55_P2019293	Gm8220	XM_011245284	0.00382633
-0.351304	0.143384	A_55_P2735125	A_55_P2735125	Dym	AK140643	0.00382701
-0.387793	0.172618	A_30_P01030602	A_30_P01030602	N/A	chr2:50152329-50289487_F	0.00385679
-0.350758	0.143484	A_30_P01027097	A_30_P01027097	N/A	chr15:66682293-66722977_F	0.00387987
-0.334157	0.129323	A_55_P2739887	A_55_P2739887	Tpd52l1	NM_009413	0.00387992
-0.30596	0.102949	A_55_P2737204	A_55_P2737204	Dst	NM_134448	0.00388296
-0.356531	0.148287	A_55_P1968325	A_55_P1968325	Agbl3	NM_001289656	0.00388438
0.327668	0.123625	A_52_P481319	A_52_P481319	N/A	ENSMUST00000187358	0.00388682
0.441117	0.212021	A_51_P339564	A_51_P339564	Olfr1378	NM_146910	0.00389117
0.300515	0.0974507	A_55_P1956063	A_55_P1956063	Pbld1	NM_026701	0.00389225
0.30544	0.102555	A_55_P2771369	A_55_P2771369	Plekhf2	NM_175175	0.00389486
0.304651	0.10181	A_66_P139873	A_66_P139873	Gpr137b	NM_031999	0.00390004
-0.374508	0.162837	A_55_P2755159	A_55_P2755159	A630024J24Rik	AK041492	0.00390207
-0.365783	0.15596	A_55_P2081318	A_55_P2081318	Gnas	ENSMUST00000109095	0.0039039
-0.318799	0.115969	A_55_P2742660	A_55_P2742660	Zeb2	BC050145	0.00393354
0.379725	0.167271	A_51_P236042	A_51_P236042	Plcb3	NM_008874	0.00393803
-0.363785	0.154716	A_65_P12559	A_65_P12559	N/A	AK036907	0.0039383
-0.84321	0.470536	A_52_P472583	A_52_P472583	Rrbp1	NM_133626	0.00394034
-0.314702	0.112172	A_55_P2733087	A_55_P2733087	Pax3	ENSMUST00000172555	0.00394152
0.341163	0.136087	A_51_P277336	A_51_P277336	Sdpr	NM_138741	0.00394668
-0.396745	0.180375	A_51_P408329	A_51_P408329	N/A	AK089570	0.0039503
-0.516692	0.264546	A_30_P01022829	A_30_P01022829	N/A	chr1:78591605-78606083_R	0.003956
-0.318913	0.116352	A_55_P2070661	A_55_P2070661	Taf7l	NM_028958	0.00395978
-0.293878	0.09108	A_55_P2208260	A_55_P2208260	D230019N24Rik	AK051927	0.00395982
-0.333237	0.129347	A_55_P2713365	A_55_P2713365	Npc1	ENSMUST00000133112	0.00396012
-0.427635	0.203414	A_51_P220323	A_51_P220323	Kmt2c	NM_001081383	0.00398377
-0.325606	0.12291	A_66_P101417	A_66_P101417	Gm6297	NR_077226	0.00399736
-0.303281	0.101502	A_55_P2739227	A_55_P2739227	Peak1	ENSMUST00000185775	0.00400003
0.332031	0.128783	A_52_P159276	A_52_P159276	Grhl1	NM_145890	0.00400893
-0.334441	0.130937	A_51_P221802	A_51_P221802	Tpr	NM_133780	0.00401227
-0.327419	0.124815	A_55_P2718783	A_55_P2718783	Odf2	ENSMUST00000148883	0.00402326
-0.335442	0.131942	A_55_P2804852	A_55_P2804852	Rspry1	NM_026274	0.00402507
-0.337095	0.133393	A_55_P2440032	A_55_P2440032	Usp24	NM_183225	0.00402626
0.339899	0.135813	A_66_P139456	A_66_P139456	Sf1	NM_011750	0.00402626
0.341135	0.136907	A_66_P129263	A_66_P129263	Lekr1	NM_001037923	0.00402959
0.469502	0.233417	A_66_P124120	A_66_P124120	Adgrg6	NM_001002268	0.00403145
0.278599	0.073756	A_55_P2072576	A_55_P2072576	Pcdhb12	NM_053137	0.00403172
0.288968	0.0864164	A_51_P306047	A_51_P306047	Sec13	NM_024206	0.00403519
0.34536	0.140611	A_30_P01031451	A_30_P01031451	N/A	chr1:92546371-92551596_F	0.0040409
-0.369989	0.160712	A_55_P2498204	A_55_P2498204	Idh3g	NM_008323	0.00404175
-0.371753	0.162124	A_30_P01020936	A_30_P01020936	N/A	chr15:41288197-41522572_R	0.00404359
0.282971	0.0794627	A_55_P2717555	A_55_P2717555	Rgs12	ENSMUST00000135403	0.00404821
-0.366446	0.158091	A_51_P189943	A_51_P189943	Dscam	NM_031174	0.00406098
-0.372204	0.162655	A_55_P2735500	A_55_P2735500	Rabl6	ENSMUST00000150206	0.00406113
-0.358286	0.151671	A_30_P01024008	A_30_P01024008	N/A	chr1:167802183-167805411_F	0.00407629
-0.316432	0.115247	A_66_P117819	A_66_P117819	Capsl	NM_029341	0.00407859
0.309218	0.10833	A_52_P528545	A_52_P528545	Rabggta	NM_019519	0.00408239
0.292677	0.0911529	A_55_P2567470	A_55_P2567470	N/A	A_55_P2567470	0.00408455
-0.324271	0.122615	A_30_P01018878	A_30_P01018878	N/A	chr8:71938275-72113375_F	0.00408752
0.332503	0.129997	A_55_P2051047	A_55_P2051047	Rps10	NM_025963	0.00408795
-0.335466	0.132609	A_55_P2727514	A_55_P2727514	Phf12	AK010807	0.00408929
-0.353652	0.148035	A_52_P189246	A_52_P189246	Mtm1	ENSMUST00000156452	0.00409218
0.342408	0.138642	A_66_P116112	A_66_P116112	Eif5a	NM_001166589	0.00409433
-0.352411	0.147077	A_55_P2726985	A_55_P2726985	Rsf1os1	NR_126461	0.00409882
-0.321277	0.12007	A_55_P2737457	A_55_P2737457	Mat2a	NM_145569	0.00410763
-0.292396	0.0911447	A_55_P2809164	A_55_P2809164	Zfp422	NM_001302440	0.00411201
-0.317421	0.116527	A_55_P2830411	A_55_P2830411	Zfp462	NM_172867	0.00411261
-0.416774	0.196903	A_55_P2720938	A_55_P2720938	Wdr45b	ENSMUST00000127373	0.00411326
0.308418	0.107876	A_55_P2273454	A_55_P2273454	D7Ertd128e	BG071831	0.00411461
-0.457252	0.225869	A_55_P2843479	A_55_P2843479	Dhx36	NM_028136	0.004119
0.281302	0.0782654	A_51_P114094	A_51_P114094	Clstn3	NM_153508	0.00412066
0.317959	0.117235	A_66_P110829	A_66_P110829	Dok2	XM_011244944	0.00413278
0.327538	0.126033	A_55_P1964348	A_55_P1964348	Gdpd2	NM_023608	0.0041336
-0.33526	0.132925	A_55_P2588767	A_55_P2588767	Zmiz1	ENSMUST00000161766	0.00413923
-0.502327	0.25711	A_55_P2588182	A_55_P2588182	Mllt10	NM_001252561	0.00414378
-0.398372	0.183611	A_51_P281089	A_51_P281089	S100a6	NM_011313	0.00414631
-0.289975	0.0889725	A_55_P2892369	A_55_P2892369	Hmgb2	NM_008252	0.00416069
0.290288	0.089374	A_66_P130026	A_66_P130026	Mks1	NM_001039684	0.00416508
0.297919	0.09773	A_30_P01033652	A_30_P01033652	N/A	chr14:14688472-14747272_F	0.00416887
-0.313941	0.113859	A_55_P2179604	A_55_P2179604	Vash1	NM_177354	0.00417523
-0.361694	0.155461	A_30_P01025963	A_30_P01025963	N/A	chr1:42759171-42771337_F	0.00418044
-0.27319	0.0684027	A_55_P2832172	A_55_P2832172	Mir99ahg	AK021336	0.00418238
-0.317711	0.117508	A_55_P2236228	A_55_P2236228	N/A	ENSMUST00000149343	0.00418312
0.372645	0.164257	A_55_P2315457	A_55_P2315457	Gripap1	NM_001290455	0.0041874
0.382681	0.172122	A_55_P2879165	A_55_P2879165	Gm38448	XR_388996	0.00419165
-0.389504	0.177367	A_55_P2751878	A_55_P2751878	Gm28515	XR_387912	0.00419275
0.360948	0.154989	A_52_P426863	A_52_P426863	C230052I12Rik	NM_178643	0.00419374
-0.271518	0.0662085	A_55_P2014635	A_55_P2014635	Ccdc82	NM_025534	0.00419443
-0.361146	0.155157	A_52_P892292	A_52_P892292	N/A	AK076574	0.00419457
0.500605	0.256569	A_55_P1979728	A_55_P1979728	Atf4	NM_009716	0.00419857
0.293616	0.0934695	A_66_P127847	A_66_P127847	Clcn4-2	NM_001302387	0.00420271
0.29896	0.0992452	A_52_P539343	A_52_P539343	Saxo2	ENSMUST00000126478	0.00420899
0.312915	0.113293	A_55_P2768796	A_55_P2768796	Gm35933	XR_384211	0.00421685
0.339594	0.137471	A_55_P1993404	A_55_P1993404	N/A	NAP111477-1	0.00422028
-0.370899	0.163352	A_55_P2176670	A_55_P2176670	N/A	ENSMUST00000124538	0.00423576
0.275841	0.072715	A_66_P136077	A_66_P136077	9530082P21Rik	NR_015472	0.00424117
0.455241	0.22587	A_51_P335716	A_51_P335716	Agpat6	NM_018743	0.00425079
0.42394	0.203533	A_55_P1968863	A_55_P1968863	Synpo2l	NM_175132	0.0042508
-0.313794	0.114525	A_55_P2845900	A_55_P2845900	Wdr37	AK016837	0.00425614
0.358248	0.153429	A_55_P2125684	A_55_P2125684	Camkk2	NM_145358	0.00425886
-0.317916	0.118505	A_55_P2176385	A_55_P2176385	St6galnac4	BC086784	0.00426448
0.305983	0.106987	A_30_P01020723	A_30_P01020723	N/A	chr1:87613025-87631604_F	0.00426456
-0.446121	0.219619	A_30_P01032325	A_30_P01032325	N/A	chr6:133054025-133069850_R	0.00426832
-0.440931	0.216011	A_55_P1984297	A_55_P1984297	Efcab14	NM_172698	0.00427611
0.265385	0.0581799	A_51_P430327	A_51_P430327	Gmpr2	NM_177992	0.00428353
0.410453	0.19405	A_55_P2032600	A_55_P2032600	Rps24	NM_207635	0.00429006
-0.562071	0.299045	A_55_P2917437	A_55_P2917437	Nceh1	NM_178772	0.00432425
0.361933	0.157051	A_52_P277695	A_52_P277695	Zmym5	NM_144842	0.00432528
-0.266312	0.0603431	A_51_P285413	A_51_P285413	Rbbp6	NM_175023	0.00433557
-0.332557	0.132627	A_65_P20191	A_65_P20191	LOC497252	AK089151	0.00435313
-0.318527	0.120009	A_51_P101075	A_51_P101075	Cnppd1	NM_026977	0.00436073
-0.422451	0.203607	A_30_P01033524	A_30_P01033524	N/A	chr8:49862898-49863497_R	0.00436588
-0.296106	0.098044	A_52_P429213	A_52_P429213	Synj2bp	ENSMUST00000169158	0.00438507
0.298061	0.10017	A_52_P608255	A_52_P608255	Pim2	NM_138606	0.0043914
-0.308806	0.111047	A_66_P123709	A_66_P123709	Dlg2	NM_011807	0.0043932
0.486235	0.248954	A_55_P1977422	A_55_P1977422	Rps20	ENSMUST00000138502	0.0043974
-0.267819	0.0634375	A_52_P81693	A_52_P81693	LOC100502592	ENSMUST00000100870	0.00439762
-0.501224	0.259219	A_55_P1969750	A_55_P1969750	Stim1	NM_009287	0.00439887
-0.308404	0.110725	A_66_P114018	A_66_P114018	N/A	AA879870	0.00440059
0.487749	0.250049	A_55_P2121827	A_55_P2121827	Dgcr2	NM_010048	0.00440255
-0.321023	0.122776	A_65_P13032	A_65_P13032	N/A	BQ557966	0.00440855
-0.372041	0.166057	A_52_P226348	A_52_P226348	F730043M19Rik	AK089514	0.00442464
-0.401065	0.188462	A_30_P01033276	A_30_P01033276	N/A	chr4:12050675-12066450_F	0.00443386
-0.301707	0.104475	A_55_P2368710	A_55_P2368710	C230037E05Rik	AK082316	0.00444602
-0.33343	0.134363	A_66_P137367	A_66_P137367	Gm5606	AK053768	0.00445659
0.276767	0.076508	A_55_P2936868	A_55_P2936868	Gm4035	XR_382202	0.00446395
0.307424	0.110409	A_55_P2525628	A_55_P2525628	4930447C04Rik	NM_029444	0.00446764
-0.459525	0.231158	A_55_P2743175	A_55_P2743175	Arid1a	NM_001080819	0.00447006
-0.287418	0.0894192	A_55_P1975185	A_55_P1975185	Sqle	NM_009270	0.00447417
0.292457	0.0950574	A_55_P1981909	A_55_P1981909	Ptprt	NM_001291149	0.00447776
-0.278308	0.0787464	A_30_P01029675	A_30_P01029675	N/A	chr19:21368435-21369500_R	0.00449015
0.439461	0.217163	A_55_P1990285	A_55_P1990285	Rplp2	NM_026020	0.00449369
-0.358295	0.155723	A_55_P2569695	A_55_P2569695	Gm35555	XR_867713	0.00449881
0.478042	0.244387	A_55_P2907840	A_55_P2907840	Nrep	NM_053078	0.00450008
-0.331499	0.133068	A_52_P963431	A_52_P963431	N/A	AK049651	0.00450029
0.2945	0.0975216	A_55_P2880325	A_55_P2880325	Cables2	NM_145851	0.00450381
-0.420468	0.203598	A_55_P2044734	A_55_P2044734	Gm10796	AK137372	0.00451269
0.288249	0.0907803	A_55_P2379510	A_55_P2379510	Gm29684	NR_131146	0.00451526
-0.503256	0.261878	A_30_P01030004	A_30_P01030004	N/A	chr9:13281056-13281599_F	0.00451643
-0.717764	0.4018	A_52_P135822	A_52_P135822	Myo18a	ENSMUST00000108375	0.00451643
-0.310256	0.1137	A_55_P2028966	A_55_P2028966	Gm12568	BC118042	0.00452318
0.299759	0.103248	A_52_P569023	A_52_P569023	Sphkap	NM_172430	0.00452508
0.484106	0.248846	A_55_P2627627	A_55_P2627627	Cand1	NM_027994	0.00452559
-0.298833	0.1023	A_55_P2148949	A_55_P2148949	N/A	ENSMUST00000117587	0.00452592
-0.302924	0.106539	A_55_P2237117	A_55_P2237117	C130023C23Rik	AK047948	0.0045319
-0.401157	0.189467	A_65_P20088	A_65_P20088	N/A	BX514319	0.00453214
0.282822	0.0848963	A_52_P54325	A_52_P54325	Tmem260	NM_172600	0.00455185
-0.391187	0.182111	A_30_P01018197	A_30_P01018197	N/A	chr6:142915873-142938323_F	0.00455297
0.297342	0.101042	A_66_P110116	A_66_P110116	Gm10561	AK135004	0.00455635
-0.280732	0.0824611	A_55_P2932313	A_55_P2932313	Greb1	NM_001252071	0.00455818
0.323638	0.126589	A_66_P100426	A_66_P100426	Wtip	NM_207212	0.00456122
0.379723	0.17337	A_51_P416825	A_51_P416825	Tspan15	BC003872	0.00456331
-0.287156	0.0900518	A_52_P282000	A_52_P282000	Enah	ENSMUST00000192497	0.00456507
-0.536375	0.284812	A_55_P2735290	A_55_P2735290	Ndst3	NM_031186	0.00456818
-0.353521	0.152494	A_52_P335892	A_52_P335892	Luc7l2	NM_001170849	0.00457381
0.349227	0.148948	A_66_P127455	A_66_P127455	Pdzk1	NM_021517	0.00457568
-0.314659	0.118455	A_55_P2921947	A_55_P2921947	N/A	BY611726	0.00458155
-0.294577	0.0983962	A_51_P462516	A_51_P462516	Senp7	NM_001003972	0.00458453
0.354745	0.153659	A_51_P100856	A_51_P100856	Fn1	NM_010233	0.00459118
-0.456066	0.229988	A_55_P2224830	A_55_P2224830	D230044B12Rik	AK052079	0.00459559
0.256402	0.0470353	A_51_P113430	A_51_P113430	Uaca	NM_028283	0.00459803
-0.277321	0.0787172	A_30_P01033406	A_30_P01033406	N/A	chr18:46651944-46652663_R	0.00460127
-0.319052	0.122782	A_55_P2714075	A_55_P2714075	Tns3	ENSMUST00000134823	0.00460509
-0.349146	0.149148	A_30_P01019792	A_30_P01019792	N/A	chr4:90877414-90917198_F	0.00460534
-0.382096	0.175714	A_52_P671525	A_52_P671525	Zmat1	NM_175446	0.00461787
0.323326	0.126887	A_30_P01018431	A_30_P01018431	N/A	chr7:140012053-140012509_R	0.00462508
-0.40915	0.196411	A_55_P2285669	A_55_P2285669	N/A	AK140103	0.00463535
0.40497	0.193395	A_55_P2822828	A_55_P2822828	Rps6ka2	NM_011299	0.00464644
-0.418132	0.203175	A_51_P157297	A_51_P157297	Efcab14	ENSMUST00000106524	0.00464805
0.298833	0.103537	A_30_P01021519	A_30_P01021519	N/A	chr4:132897264-132910714_F	0.00465528
-0.326295	0.129972	A_55_P2182437	A_55_P2182437	Tbc1d1	ENSMUST00000129389	0.00466969
-0.366211	0.163809	A_30_P01027335	A_30_P01027335	N/A	chr3:79075801-79076428_F	0.00468565
0.295346	0.100221	A_55_P2721254	A_55_P2721254	Pld5	ENSMUST00000156184	0.00468951
0.408019	0.196092	A_52_P244549	A_52_P244549	Rabgap1	NM_001033960	0.00469165
-0.348278	0.149236	A_55_P2162633	A_55_P2162633	E530001F21Rik	NR_002167	0.00469642
0.292397	0.0971398	A_30_P01023201	A_30_P01023201	N/A	chr2:157838320-157853495_F	0.00469649
0.313965	0.118848	A_52_P642207	A_52_P642207	Mkrn1	NM_018810	0.00469653
0.335982	0.138797	A_52_P101972	A_52_P101972	Senp2	NM_029457	0.0047004
0.29277	0.097641	A_30_P01025687	A_30_P01025687	N/A	chr15:61984389-62102500_F	0.00470693
-0.344598	0.14625	A_55_P2618890	A_55_P2618890	Ppp1cb	AK089067	0.0047088
-0.311057	0.116214	A_55_P2717079	A_55_P2717079	Bnip1	ENSMUST00000135899	0.004712
0.296283	0.101458	A_66_P139233	A_66_P139233	6330576A10Rik	AK018253	0.00471618
0.293412	0.0984438	A_55_P2177113	A_55_P2177113	Nkx3-2	NM_007524	0.00471893
0.392273	0.184616	A_55_P2161675	A_55_P2161675	Zfp133-ps	NR_033459	0.00473577
-0.335877	0.1391	A_55_P2715391	A_55_P2715391	Nudcd3	ENSMUST00000140700	0.00474511
-0.314414	0.119727	A_55_P2713778	A_55_P2713778	Cd84	NM_013489	0.00474723
-0.274921	0.0773535	A_30_P01020549	A_30_P01020549	N/A	chr13:62580825-62596425_R	0.00475864
-0.291904	0.0972336	A_51_P298266	A_51_P298266	Lix1	NM_025681	0.00476223
0.29903	0.104758	A_51_P275764	A_51_P275764	Acpp	NM_019807	0.00476448
0.348277	0.149856	A_30_P01018596	A_30_P01018596	N/A	chr1:185808525-185826139_R	0.00476713
0.301666	0.107482	A_51_P111304	A_51_P111304	Tmem87a	NM_173734	0.00476858
0.335591	0.139119	A_51_P314679	A_51_P314679	Rrn3	NM_001039521	0.00477565
0.293678	0.0992663	A_55_P2740598	A_55_P2740598	Ptov1	NM_133949	0.00477599
-0.348816	0.150418	A_55_P2579681	A_55_P2579681	Gm35989	XR_381833	0.00477985
-0.283788	0.0883816	A_55_P2355345	A_55_P2355345	A130019P10Rik	AK037456	0.00478456
-0.274521	0.0771682	A_52_P485700	A_52_P485700	Ppid	NM_026352	0.00478969
0.352508	0.153589	A_55_P2154724	A_55_P2154724	Mettl4	NM_176917	0.00479142
0.368771	0.166854	A_55_P2006708	A_55_P2006708	Bmp1	NM_009755	0.00479863
-0.529415	0.282712	A_55_P2600297	A_55_P2600297	Msh3	NM_010829	0.0048049
0.379278	0.175203	A_55_P2744136	A_55_P2744136	Rere	NM_001085492	0.00480535
0.288219	0.0937762	A_52_P370484	A_52_P370484	Uqcrq	NM_025352	0.00482329
-0.273279	0.0759498	A_55_P2026547	A_55_P2026547	Gal3st2	NM_199366	0.00482631
-0.314276	0.12031	A_55_P2088630	A_55_P2088630	Ap3s2	NM_009682	0.00482762
0.306424	0.11277	A_55_P2121563	A_55_P2121563	Ankfy1	NM_009671	0.00482941
-0.336398	0.140311	A_30_P01020899	A_30_P01020899	N/A	chr1:139847592-139848243_F	0.00483231
0.304209	0.11069	A_51_P310821	A_51_P310821	Hoxa5	NM_010453	0.00484151
-0.289201	0.0950435	A_30_P01029086	A_30_P01029086	N/A	chr10:66574421-66575488_F	0.00484242
0.351904	0.153538	A_55_P2156806	A_55_P2156806	Pom121l2	NM_001162929	0.00484332
0.317269	0.123376	A_55_P2486704	A_55_P2486704	Akr1cl	NM_027582	0.00485735
0.316024	0.122217	A_52_P470401	A_52_P470401	Tmem186	NM_025708	0.00485768
-0.344992	0.147917	A_55_P2809882	A_55_P2809882	Stxbp4	XM_006532738	0.004862
-0.387394	0.182065	A_55_P2737577	A_55_P2737577	Dhx29	AK162443	0.00486947
0.306575	0.11331	A_55_P2726904	A_55_P2726904	Zfp235	AK002713	0.00487345
-0.28305	0.0884256	A_55_P1999473	A_55_P1999473	Ppp1r26	NM_001005420	0.00487692
-0.347337	0.150034	A_51_P195958	A_51_P195958	Phlda1	NM_009344	0.00487868
-0.31995	0.12608	A_52_P453149	A_52_P453149	Poln	NM_181857	0.004883
-0.404591	0.195266	A_52_P201446	A_52_P201446	Mtif2	NM_133767	0.00488308
-0.443654	0.223978	A_55_P2047620	A_55_P2047620	N/A	NAP072242-1	0.00488903
-0.264022	0.0638162	A_51_P417469	A_51_P417469	Rnaseh2c	NM_026616	0.0048943
0.305866	0.112907	A_52_P521054	A_52_P521054	Serpinb8	NM_011459	0.00490681
0.268941	0.0710954	A_51_P166556	A_51_P166556	Gzmk	NM_008196	0.00491451
-0.290559	0.0972472	A_55_P2185811	A_55_P2185811	Wnk1	ENSMUST00000161512	0.00491978
-0.318414	0.125033	A_66_P103951	A_66_P103951	Sptbn5	XM_006500537	0.00492593
-0.369735	0.168727	A_55_P2721628	A_55_P2721628	Btbd10	ENSMUST00000139650	0.00492601
0.343757	0.147433	A_55_P2737657	A_55_P2737657	Slc6a6	AK162776	0.00492758
0.283186	0.0891399	A_52_P461378	A_52_P461378	Tmbim1	NM_027154	0.00493487
0.316769	0.123653	A_55_P2535301	A_55_P2535301	Gm32559	XR_398889	0.00494323
-0.308288	0.115651	A_55_P2096450	A_55_P2096450	AW554918	ENSMUST00000162149	0.00495005
0.309586	0.117118	A_52_P639540	A_52_P639540	Mff	ENSMUST00000162056	0.00497443
-0.416875	0.205272	A_55_P2405244	A_55_P2405244	1700061N14Rik	AV207074	0.00497799
0.321036	0.127956	A_55_P1984391	A_55_P1984391	Depdc5	NM_177786	0.00498568
-0.288841	0.0959892	A_51_P227004	A_51_P227004	Cks1b	NM_016904	0.00498701
-0.434309	0.218153	A_52_P358913	A_52_P358913	D830024N08Rik	AK054418	0.0049892
-0.340127	0.144968	A_30_P01017782	A_30_P01017782	N/A	chr4:41261959-41267670_F	0.00500196
-0.27725	0.0827575	A_52_P676956	A_52_P676956	Tirap	NM_054096	0.00500435
-0.439864	0.222392	A_55_P2007088	A_55_P2007088	Rnf128	NM_023270	0.00501276
0.352913	0.155824	A_51_P435239	A_51_P435239	Asap1	NM_010026	0.00501369
0.27071	0.0747093	A_52_P58066	A_52_P58066	Gm13791	XR_374791	0.00503103
-0.27677	0.0824336	A_52_P4148	A_52_P4148	Taf1d	BC056964	0.00503148
-0.343379	0.148004	A_55_P2008434	A_55_P2008434	5830416I19Rik	NR_045384	0.00503344
0.420218	0.208249	A_55_P1966583	A_55_P1966583	Bpifc	NM_177772	0.00503474
0.291671	0.09964	A_51_P375693	A_51_P375693	Tmem135	NM_028343	0.00505136
0.281394	0.0882363	A_55_P2216976	A_55_P2216976	D13Ertd608e	AK143258	0.00505954
0.261667	0.0621488	A_66_P132359	A_66_P132359	N/A	AK086931	0.00505996
0.287808	0.0955263	A_30_P01020864	A_30_P01020864	N/A	chr10:97196521-97207471_F	0.005061
0.448201	0.228882	A_55_P2591763	A_55_P2591763	Zbtb33	NM_020256	0.00506607
-0.340488	0.145872	A_55_P2077497	A_55_P2077497	BC005624	ENSMUST00000028205	0.00507322
-0.317477	0.125415	A_55_P2230968	A_55_P2230968	D930050J11	AK086771	0.00507326
-0.262503	0.0637492	A_55_P2029136	A_55_P2029136	Zfp287	NM_133208	0.0050884
0.2683	0.0721084	A_51_P225427	A_51_P225427	Pkp2	NM_026163	0.00509294
-0.380906	0.179002	A_66_P130944	A_66_P130944	N/A	AK044220	0.00509835
-0.287937	0.0961171	A_55_P2023652	A_55_P2023652	9030624J02Rik	NM_027815	0.00511075
0.315541	0.124013	A_52_P131372	A_52_P131372	N/A	ENSMUST00000181233	0.00512127
-0.294646	0.103418	A_30_P01033634	A_30_P01033634	N/A	chr4:98943050-98959998_F	0.0051225
-0.359601	0.162254	A_51_P259902	A_51_P259902	Arl6ip5	NM_022992	0.00512648
-0.296506	0.105507	A_55_P2011567	A_55_P2011567	Trav6-3	AK134090	0.00514019
0.316949	0.125593	A_55_P2180096	A_55_P2180096	Gm15772	NR_003373	0.00515359
0.296401	0.105591	A_55_P1996212	A_55_P1996212	Zbtb2	NM_001033466	0.00516252
-0.311961	0.121128	A_55_P2223592	A_55_P2223592	A730062M13Rik	AK043165	0.00518004
-0.375789	0.175681	A_52_P907763	A_52_P907763	N/A	AK036634	0.00518154
-0.467325	0.243584	A_55_P2020361	A_55_P2020361	Lzts3	NM_197945	0.0051834
0.270809	0.0764112	A_51_P264866	A_51_P264866	Olfr1395	NM_146877	0.00518696
-0.366443	0.168591	A_52_P1197206	A_52_P1197206	N/A	BB283834	0.00522406
-0.413445	0.205036	A_55_P2493533	A_55_P2493533	Mtmr1	NM_016985	0.00524297
0.264389	0.0682067	A_66_P113411	A_66_P113411	Unc45a	NM_133952	0.00524326
-0.629435	0.354121	A_55_P2904661	A_55_P2904661	Baz1b	NM_011714	0.00524391
-0.42715	0.215282	A_55_P2001238	A_55_P2001238	Luc7l3	NM_026313	0.00525466
0.305886	0.115895	A_55_P2727908	A_55_P2727908	Aqr	NM_001290788	0.0052549
-0.340071	0.147022	A_66_P131803	A_66_P131803	1700016D02Rik	AK006017	0.00525785
0.339635	0.146661	A_30_P01022651	A_30_P01022651	N/A	chr1:134167181-134181457_R	0.00525949
0.285781	0.0951078	A_55_P2780063	A_55_P2780063	N/A	AW490386	0.00526605
-0.395264	0.191524	A_55_P2721023	A_55_P2721023	Cnst	ENSMUST00000144370	0.00526882
0.301386	0.11158	A_51_P302327	A_51_P302327	Lgals7	NM_008496	0.00527131
-0.307213	0.117342	A_51_P293017	A_51_P293017	Impad1	ENSMUST00000084949	0.00527368
0.300841	0.111125	A_55_P2928827	A_55_P2928827	Tectb	ENSMUST00000154886	0.00528219
-0.317439	0.127124	A_51_P486719	A_51_P486719	Tmem247	NM_001277980	0.00528515
0.326497	0.135458	A_52_P243109	A_52_P243109	Ppp6c	NM_024209	0.00529662
-0.375073	0.176106	A_55_P2717139	A_55_P2717139	Fam20b	ENSMUST00000147931	0.00530216
0.274962	0.0829868	A_52_P102432	A_52_P102432	Dsg1c	ENSMUST00000054128	0.00532392
0.354486	0.159733	A_52_P428354	A_52_P428354	H2-Q10	NM_010391	0.00533247
-0.328826	0.137843	A_55_P2722040	A_55_P2722040	Nckap5	ENSMUST00000162664	0.00533545
-0.607971	0.341072	A_55_P2731646	A_55_P2731646	Tmem80	NM_027797	0.00534439
-0.306761	0.117508	A_55_P2905230	A_55_P2905230	Gabra5	NM_176942	0.0053477
0.275893	0.0843836	A_51_P444453	A_51_P444453	Fam188b	NM_177883	0.00535183
0.279061	0.088183	A_55_P2158314	A_55_P2158314	7330403C04Rik	AK078618	0.00535256
0.319888	0.129926	A_52_P103391	A_52_P103391	B4galt1	NM_022305	0.00535312
0.252523	0.0503582	A_66_P115663	A_66_P115663	Igsf8	ENSMUST00000155363	0.00536152
-0.554378	0.305412	A_66_P118567	A_66_P118567	Lypd6b	NM_027990	0.00536482
0.308525	0.119364	A_52_P499028	A_52_P499028	9130008F23Rik	NM_027834	0.00536635
-0.327152	0.136603	A_55_P2096630	A_55_P2096630	Ssxb9	NM_199066	0.00536677
-0.310939	0.121759	A_55_P2714454	A_55_P2714454	Smg6	ENSMUST00000135522	0.00537666
-0.311583	0.122442	A_30_P01027751	A_30_P01027751	N/A	chr11:104308622-104310041_R	0.00538557
-0.35948	0.164281	A_51_P312896	A_51_P312896	Spag9	ENSMUST00000132605	0.00538898
0.302926	0.114134	A_30_P01020374	A_30_P01020374	N/A	chr8:111766396-111772271_F	0.00539559
0.338063	0.146399	A_55_P2001861	A_55_P2001861	Gm36718	XM_011247098	0.00539628
-0.273366	0.0817188	A_55_P2721409	A_55_P2721409	Gpatch8	ENSMUST00000125754	0.00540094
-0.36921	0.172421	A_52_P244743	A_52_P244743	Cyth4	NM_028195	0.00542388
-0.286612	0.0974828	A_66_P138178	A_66_P138178	Gm4107	XR_877380	0.00543494
0.295733	0.107221	A_55_P2009091	A_55_P2009091	Mad1l1	NM_010752	0.00543903
-0.330729	0.140345	A_30_P01023503	A_30_P01023503	N/A	chr2:25774411-25783757_R	0.00543917
-0.327078	0.137171	A_55_P2480883	A_55_P2480883	Teddm2	NM_178243	0.00544733
0.376822	0.178718	A_52_P436238	A_52_P436238	Odc1	NM_013614	0.005455
0.326219	0.13656	A_65_P15672	A_65_P15672	Phtf2	NM_172992	0.0054673
0.289568	0.101002	A_51_P232439	A_51_P232439	Ice1	NM_144837	0.00547164
0.268123	0.0756364	A_51_P130824	A_51_P130824	Cog8	NM_139229	0.00547191
0.400583	0.197281	A_51_P296796	A_51_P296796	Nt5dc2	NM_027289	0.00547514
-0.27009	0.0782654	A_55_P2723564	A_55_P2723564	Gcm2	NM_008104	0.00547742
-0.322861	0.133689	A_55_P2916557	A_55_P2916557	Rsf1	NM_001081267	0.00548689
-0.29356	0.105473	A_52_P380649	A_52_P380649	Prkrir	NM_028410	0.00550111
-0.265126	0.0718984	A_51_P490257	A_51_P490257	Fbxo4	NM_134099	0.00550561
0.441206	0.227746	A_55_P2036317	A_55_P2036317	N/A	NAP114425-1	0.0055095
-0.314336	0.126041	A_55_P2728598	A_55_P2728598	Lin9	ENSMUST00000191744	0.00551251
-0.278487	0.0891075	A_52_P557129	A_52_P557129	Slc12a5	NM_020333	0.00553448
-0.362193	0.167668	A_52_P408826	A_52_P408826	9530083O12Rik	AK079287	0.00553884
-0.352604	0.159812	A_55_P2722010	A_55_P2722010	Prdm15	ENSMUST00000128917	0.00554065
0.349706	0.157432	A_55_P2080633	A_55_P2080633	Zbtb21	NM_175428	0.00554502
-0.523308	0.286042	A_55_P2064896	A_55_P2064896	Gm8580	NR_027478	0.00555015
-0.484123	0.258809	A_55_P2029902	A_55_P2029902	Gab3	NM_181584	0.00555334
0.271161	0.0803667	A_51_P508088	A_51_P508088	Zfp142	NM_029888	0.00555666
-0.281031	0.0922564	A_55_P1960231	A_55_P1960231	Txn2	NM_019913	0.00555735
-0.465143	0.245569	A_55_P2743366	A_55_P2743366	Hjurp	BC100378	0.00557704
-0.351842	0.159566	A_65_P03865	A_65_P03865	N/A	CF579348	0.00559092
0.306493	0.119255	A_55_P2089310	A_55_P2089310	2900097C17Rik	NR_024329	0.00560037
-0.372062	0.176109	A_55_P2198648	A_55_P2198648	5830420C07Rik	AK020016	0.00560336
-0.610181	0.345385	A_55_P2889718	A_55_P2889718	Asrgl1	NM_025610	0.00560736
0.337969	0.148034	A_51_P255764	A_51_P255764	Coq10b	NM_001039710	0.00561795
0.28541	0.097719	A_52_P377693	A_52_P377693	Fsd1	NM_183178	0.00562203
-0.333939	0.144787	A_66_P102140	A_66_P102140	Gmip	NM_198101	0.00565063
0.312112	0.125048	A_51_P216605	A_51_P216605	Hbp1	NM_177993	0.00565448
-0.406018	0.20295	A_55_P2729858	A_55_P2729858	Ncoa1	AK035922	0.00566678
-0.299484	0.112934	A_55_P1958808	A_55_P1958808	Stoml2	NM_023231	0.00567648
-0.393788	0.193755	A_55_P2360427	A_55_P2360427	BC005561	NM_001166581	0.0056849
-0.321433	0.133979	A_52_P102916	A_52_P102916	Itgav	ENSMUST00000125360	0.00569364
-0.30392	0.117594	A_30_P01027727	A_30_P01027727	N/A	chr1:167219841-167220505_F	0.00570995
-0.305233	0.118938	A_55_P2065334	A_55_P2065334	Gm14308	NM_001099349	0.00571784
-0.299445	0.113218	A_30_P01032764	A_30_P01032764	N/A	chr3:27837825-27880925_F	0.00571812
-0.290201	0.103702	A_66_P137681	A_66_P137681	N/A	BB362545	0.00572092
-0.287728	0.101062	A_55_P2745608	A_55_P2745608	Myb	NM_001198914	0.00572206
0.348134	0.157487	A_51_P117477	A_51_P117477	Slc27a1	NM_011977	0.00572505
0.411579	0.207634	A_66_P118563	A_66_P118563	Mlycd	NM_019966	0.00572762
-0.352186	0.160996	A_30_P01031992	A_30_P01031992	N/A	chr6:100514596-100520846_R	0.00574163
0.281381	0.0942142	A_66_P132706	A_66_P132706	Atpaf2	NM_145427	0.00574419
-0.380913	0.184241	A_30_P01028236	A_30_P01028236	N/A	chr9:20313342-20323517_R	0.0057495
0.280001	0.0926966	A_55_P2831804	A_55_P2831804	Hpcal4	NM_174998	0.00575131
0.368452	0.174454	A_66_P108609	A_66_P108609	Gm9872	AK015329	0.00576428
0.310084	0.123994	A_52_P354298	A_52_P354298	Ap2a2	NM_007459	0.00576866
-0.350841	0.16015	A_55_P2171081	A_55_P2171081	Sec22c	NM_178677	0.00577825
-0.32526	0.138113	A_52_P10037	A_52_P10037	Asf1a	NM_025541	0.00578411
-0.290813	0.104868	A_55_P2898817	A_55_P2898817	Gm20199	NR_045640	0.00578662
0.331033	0.143342	A_65_P13835	A_65_P13835	N/A	ENSMUST00000165906	0.00579752
-0.253556	0.0574488	A_55_P2008644	A_55_P2008644	Gm6268	NR_044989	0.00580913
-0.316945	0.130751	A_66_P116342	A_66_P116342	N/A	ENSMUST00000120406	0.00581185
-0.402651	0.201547	A_51_P441091	A_51_P441091	Thoc2	NM_001033422	0.0058132
0.33129	0.143766	A_65_P12904	A_65_P12904	Lmna	NM_001002011	0.00582432
-0.379974	0.184133	A_52_P360921	A_52_P360921	Rbm5	NM_148930	0.00583208
-0.350948	0.160645	A_55_P2014540	A_55_P2014540	BC068281	NM_173416	0.00583277
-0.308887	0.123368	A_55_P2603993	A_55_P2603993	Eps15	ENSMUST00000126015	0.00583735
0.328685	0.141633	A_52_P378372	A_52_P378372	Cdc42se2	NM_178626	0.00584688
0.357211	0.166007	A_52_P325237	A_52_P325237	Rgs6	NM_015812	0.00585633
0.290121	0.104691	A_55_P2042272	A_55_P2042272	Pbrm1	XM_006519427	0.00585787
-0.298982	0.1139	A_52_P629895	A_52_P629895	Adh1	NM_007409	0.00586795
-0.296827	0.111755	A_55_P2721199	A_55_P2721199	Uba5	ENSMUST00000191568	0.0058721
0.314405	0.128907	A_55_P2035579	A_55_P2035579	Gm36117	XR_876415	0.00588149
-0.317328	0.131637	A_66_P140100	A_66_P140100	N/A	CA579447	0.00588372
-0.364875	0.172493	A_55_P2734562	A_55_P2734562	Blm	AK137022	0.00588755
-0.288259	0.10306	A_55_P2720610	A_55_P2720610	Galk2	ENSMUST00000140873	0.00590342
-0.2933	0.108396	A_51_P320105	A_51_P320105	Smyd2	NM_026796	0.00590651
-0.365041	0.172825	A_51_P278018	A_51_P278018	Vps36	NM_027338	0.00591432
-0.692617	0.403455	A_55_P2798437	A_55_P2798437	Chd4	NM_145979	0.00592394
0.278499	0.092394	A_51_P266211	A_51_P266211	Snrk	NM_133741	0.00592664
-0.380391	0.185221	A_30_P01030458	A_30_P01030458	N/A	chr15:73231192-73231819_R	0.00593298
0.285916	0.100761	A_30_P01027386	A_30_P01027386	N/A	chr12:104190020-104236951_F	0.0059332
-0.29317	0.108482	A_52_P540002	A_52_P540002	Pibf1	AK045133	0.00593544
0.282167	0.096695	A_55_P2026609	A_55_P2026609	Zyg11a	NM_001167936	0.00594266
0.327663	0.141435	A_55_P2491978	A_55_P2491978	Adam33	NM_033615	0.00594402
-0.360102	0.169032	A_51_P154596	A_51_P154596	Npdc1	NM_008721	0.005945
-0.261301	0.0707451	A_55_P1976017	A_55_P1976017	Cnih4	NM_030131	0.00594896
-0.289546	0.104821	A_55_P2715997	A_55_P2715997	Slc4a4	ENSMUST00000113216	0.0059538
-0.31411	0.129165	A_65_P06382	A_65_P06382	Hat1	AK137648	0.0059541
-0.386597	0.190281	A_55_P1979147	A_55_P1979147	Klrb1c	NM_001159904	0.00595874
0.37713	0.182843	A_51_P234539	A_51_P234539	Nfxl1	NM_133921	0.00595955
0.32016	0.134856	A_51_P193053	A_51_P193053	N/A	ENSMUST00000168292	0.00596873
-0.408758	0.207413	A_55_P2154817	A_55_P2154817	Ccdc28a	XM_006512684	0.00597161
-0.26297	0.0733252	A_30_P01023650	A_30_P01023650	N/A	chr4:3745750-3756200_R	0.005976
-0.28996	0.105467	A_55_P2722443	A_55_P2722443	Atp13a3	ENSMUST00000136065	0.00598093
-0.317407	0.132427	A_66_P110110	A_66_P110110	Olfr545	NM_146840	0.00598188
-0.312576	0.127949	A_51_P428595	A_51_P428595	Cspp1	AK032310	0.00598442
-0.337159	0.150059	A_55_P1959064	A_55_P1959064	Oas1b	NM_001083925	0.00598541
0.303996	0.119775	A_65_P04148	A_65_P04148	N/A	AK041644	0.00599018
0.5021	0.275396	A_55_P2013680	A_55_P2013680	LOC101055915	XM_011239903	0.00599989
0.328096	0.142361	A_52_P331523	A_52_P331523	Brd9	NM_001024508	0.0060188
-0.304621	0.120614	A_55_P2941798	A_55_P2941798	Ak3	NM_021299	0.00602152
-0.332072	0.145928	A_51_P281273	A_51_P281273	Olfr703	NM_146596	0.00602679
-0.587917	0.334797	A_55_P2494248	A_55_P2494248	Mtbp	NM_001168250	0.00603535
-0.342467	0.155073	A_55_P2734557	A_55_P2734557	Lrig3	AK137007	0.00604911
0.332839	0.146844	A_51_P519811	A_51_P519811	Sult1c1	NM_018751	0.00606101
-0.429622	0.223796	A_55_P2210213	A_55_P2210213	4732423E21Rik	AK028644	0.00606836
-0.300285	0.116744	A_52_P1029978	A_52_P1029978	Lasp1	NM_010688	0.00607552
0.259468	0.0694044	A_51_P120729	A_51_P120729	Polr2f	NM_027231	0.0060886
-0.436067	0.228805	A_52_P27003	A_52_P27003	Uggt2	XM_011245136	0.00609953
-0.346298	0.158796	A_55_P2264762	A_55_P2264762	4933407K13Rik	AK163097	0.00611545
-0.395348	0.198258	A_52_P362843	A_52_P362843	Zmym4	ENSMUST00000152489	0.00611721
-0.325343	0.14065	A_55_P2738807	A_55_P2738807	Psd4	NM_177611	0.00612328
0.325062	0.140428	A_51_P257753	A_51_P257753	N/A	ENSMUST00000118809	0.00612734
-0.272581	0.0871404	A_51_P387450	A_51_P387450	Abi2	ENSMUST00000191493	0.00614481
-0.302996	0.120092	A_52_P661029	A_52_P661029	Tmem220	NM_177392	0.00616848
-0.672905	0.393184	A_55_P2729773	A_55_P2729773	Dicer1	AK035253	0.00617334
-0.684664	0.401007	A_55_P2744434	A_55_P2744434	Tbc1d8b	NM_001081499	0.00617499
0.304245	0.121387	A_52_P635338	A_52_P635338	Fes	NM_010194	0.00617914
-0.304824	0.122059	A_51_P413097	A_51_P413097	Ints2	NM_027421	0.00619432
-0.324947	0.140937	A_55_P2142008	A_55_P2142008	N/A	ENSMUST00000029552	0.00621425
0.374797	0.182875	A_55_P2099890	A_55_P2099890	Atxn7	NM_139227	0.00621787
-0.414316	0.213494	A_55_P2729913	A_55_P2729913	Raf1	ENSMUST00000127503	0.00621852
0.257973	0.0684882	A_55_P1957488	A_55_P1957488	Gm14374	NM_001085523	0.00622676
0.271243	0.0862169	A_52_P283211	A_52_P283211	LOC102632031	XR_387634	0.00623327
-0.33962	0.153986	A_55_P2139814	A_55_P2139814	Fgf13	NM_001290414	0.00623981
-0.286354	0.103588	A_55_P2713435	A_55_P2713435	Tmed3	ENSMUST00000188808	0.00624382
0.326249	0.142426	A_52_P350512	A_52_P350512	Arid5a	NM_145996	0.00626065
0.275265	0.0913307	A_30_P01019081	A_30_P01019081	N/A	chr4:124202159-124202824_F	0.00627018
0.369257	0.178853	A_52_P663221	A_52_P663221	Zfp367	NM_175494	0.00627655
0.390714	0.195842	A_55_P2056639	A_55_P2056639	Bcar1	NM_009954	0.00627749
-0.295992	0.113899	A_55_P2714349	A_55_P2714349	Baz2b	ENSMUST00000153711	0.00627811
-0.307433	0.125225	A_30_P01021497	A_30_P01021497	N/A	chr10:9322308-9332183_F	0.00628623
-0.291011	0.108893	A_66_P127104	A_66_P127104	Tnfsf8	ENSMUST00000030047	0.00629439
-0.318406	0.135572	A_55_P2264957	A_55_P2264957	AI465300	BX528148	0.00629558
-0.259618	0.0715144	A_30_P01019583	A_30_P01019583	N/A	chr5:23195569-23218551_R	0.0063003
-0.279928	0.0969447	A_66_P112569	A_66_P112569	Ash1l	NM_138679	0.00630251
-0.343517	0.157897	A_66_P131914	A_66_P131914	Sycp1	NM_011516	0.00632313
0.287205	0.105171	A_51_P315941	A_51_P315941	Prkd3	ENSMUST00000146917	0.00633539
-0.345607	0.159768	A_30_P01027975	A_30_P01027975	N/A	chr10:83980790-83986015_R	0.00633726
0.351313	0.164568	A_66_P116126	A_66_P116126	Sdhb	NM_023374	0.00633748
0.364853	0.175787	A_52_P72487	A_52_P72487	Fto	NM_011936	0.00634713
-0.278207	0.0953763	A_55_P1952900	A_55_P1952900	Gm833	NR_033138	0.00635387
0.339928	0.155054	A_52_P193291	A_52_P193291	Afg3l1	NM_054070	0.00635554
-0.313232	0.131221	A_55_P2721920	A_55_P2721920	U2surp	ENSMUST00000186076	0.0063593
-0.299277	0.117914	A_55_P2718673	A_55_P2718673	Prrg1	ENSMUST00000156427	0.00637922
-0.366202	0.177148	A_51_P201480	A_51_P201480	Stat3	NM_213659	0.00638526
-0.393897	0.199134	A_55_P2154107	A_55_P2154107	Gcm1	NM_008103	0.00639109
-0.485813	0.26717	A_51_P459661	A_51_P459661	Lipa	NM_021460	0.0063917
-0.436358	0.231416	A_55_P2741619	A_55_P2741619	Zkscan3	AK220177	0.00641058
-0.301607	0.12044	A_55_P2327518	A_55_P2327518	1500032P08Rik	AK005351	0.00641102
-0.404	0.207071	A_55_P2745249	A_55_P2745249	Nexn	NM_199465	0.0064115
-0.266189	0.0813933	A_55_P2123381	A_55_P2123381	Fga	NM_010196	0.00642328
-0.25176	0.0607612	A_30_P01033589	A_30_P01033589	N/A	chr8:27259077-27268252_F	0.00642619
-0.290305	0.109152	A_66_P111498	A_66_P111498	N/A	AK039753	0.00643379
0.253856	0.0642213	A_51_P152725	A_51_P152725	N/A	ENSMUST00000120941	0.00643978
-0.350732	0.164878	A_52_P491493	A_52_P491493	Msh3	ENSMUST00000190462	0.00645302
0.322646	0.140524	A_55_P2070441	A_55_P2070441	Sp6	NM_031183	0.00645485
-0.257787	0.0702842	A_55_P2724229	A_55_P2724229	N/A	A_55_P2724229	0.00645997
0.291167	0.110269	A_55_P2091279	A_55_P2091279	Ublcp1	ENSMUST00000150032	0.00646471
-0.489905	0.270707	A_30_P01028019	A_30_P01028019	N/A	chr3:36280098-36347798_F	0.00646794
-0.305807	0.124943	A_55_P1960738	A_55_P1960738	Gm4470	BG175686	0.00647108
-0.30786	0.126922	A_52_P263908	A_52_P263908	Nf1	AK087214	0.00647244
-0.274106	0.0915535	A_55_P2510720	A_55_P2510720	Gm30732	XR_866745	0.00647889
-0.338525	0.154775	A_55_P2331844	A_55_P2331844	N/A	BQ939345	0.00649169
-0.374191	0.184331	A_55_P2319468	A_55_P2319468	9430076C15Rik	NR_015553	0.00649277
-0.31281	0.131787	A_66_P120957	A_66_P120957	N/A	ENSMUST00000120696	0.00649978
0.395715	0.201364	A_52_P1084561	A_52_P1084561	Ift57	AK079748	0.00650597
0.269699	0.0864793	A_55_P2740268	A_55_P2740268	Eftud2	NM_001109995	0.00650941
0.27367	0.0913092	A_55_P2283119	A_55_P2283119	A530020G20Rik	XR_887176	0.00651502
-0.282511	0.101418	A_52_P1044425	A_52_P1044425	N/A	AK084015	0.00652046
-0.365059	0.177304	A_55_P2425761	A_55_P2425761	C530043K16Rik	AK083074	0.00654222
0.289072	0.108706	A_52_P931995	A_52_P931995	Gm17102	AK082248	0.00655406
-0.382521	0.191526	A_55_P2730611	A_55_P2730611	Prkd2	AK041207	0.00657531
-0.328485	0.146596	A_51_P432288	A_51_P432288	Rnf183	NM_153504	0.00658059
0.312003	0.131584	A_51_P141413	A_51_P141413	Clec10a	NM_010796	0.0065818
-0.299372	0.119452	A_55_P2730203	A_55_P2730203	Med15	AK038915	0.00658839
-0.368182	0.180184	A_55_P2935191	A_55_P2935191	Pola2	AK045325	0.00659298
0.308704	0.128566	A_66_P136900	A_66_P136900	Nuggc	NM_001195674	0.00659635
-0.269599	0.0870369	A_66_P102049	A_66_P102049	Zfp1	NM_011742	0.0065988
-0.358924	0.172687	A_55_P2717747	A_55_P2717747	Nrip1	ENSMUST00000145649	0.00660166
-0.261317	0.0764183	A_55_P2895556	A_55_P2895556	Gm5458	NM_001024706	0.00660367
0.453734	0.245697	A_55_P2624903	A_55_P2624903	Eif2s3x	NM_012010	0.00660775
0.41293	0.215349	A_51_P376227	A_51_P376227	Bcat1	NM_001024468	0.00661469
-0.386124	0.194691	A_30_P01018255	A_30_P01018255	N/A	chr3:106858397-106896812_R	0.00662207
0.354967	0.169566	A_51_P287756	A_51_P287756	Zscan2	NM_009553	0.00662392
-0.358318	0.172347	A_55_P2175486	A_55_P2175486	Gm10375	NM_001098269	0.00662535
-0.317964	0.137415	A_52_P414166	A_52_P414166	Myo10	ENSMUST00000127486	0.0066267
-0.343849	0.160267	A_65_P08259	A_65_P08259	Atrx	NM_009530	0.00663054
-0.292535	0.112854	A_55_P2161829	A_55_P2161829	Hmgb1-rs17	NR_033589	0.00663333
0.264421	0.0807973	A_55_P2721910	A_55_P2721910	H13	ENSMUST00000129439	0.00663682
-0.25235	0.063673	A_55_P2509910	A_55_P2509910	Gm17769	NR_027377	0.00663791
0.297165	0.117633	A_30_P01019656	A_30_P01019656	N/A	chr1:185808525-185826139_F	0.00664489
-0.320471	0.139841	A_55_P2091858	A_55_P2091858	Hipk2	NM_010433	0.00664706
-0.284384	0.10445	A_55_P2087008	A_55_P2087008	Dsg3	AK029018	0.00666047
0.260331	0.0755539	A_30_P01028907	A_30_P01028907	N/A	chr8:83218278-83223553_R	0.0066629
-0.32072	0.140207	A_55_P2726887	A_55_P2726887	1110019B22Rik	AK002250	0.00666817
0.246692	0.0544897	A_52_P431859	A_52_P431859	2010111I01Rik	NM_001289924	0.00667012
0.335183	0.153085	A_52_P81980	A_52_P81980	Micu1	NM_144822	0.0066719
-0.298112	0.118827	A_55_P2935356	A_55_P2935356	Kctd1	AK054557	0.00668143
-0.31824	0.138046	A_66_P122288	A_66_P122288	N/A	AK042124	0.00668366
0.317809	0.137783	A_52_P138096	A_52_P138096	Baiap2l1	NM_025833	0.00670376
0.25163	0.0631543	A_65_P20433	A_65_P20433	Parpbp	NM_029249	0.00670658
-0.313474	0.133825	A_30_P01018726	A_30_P01018726	N/A	chr10:6497224-6497863_R	0.0067119
0.407201	0.211699	A_51_P111315	A_51_P111315	Loxl3	NM_013586	0.00671642
-0.316016	0.136224	A_52_P87118	A_52_P87118	N/A	ENSMUST00000195818	0.00671778
-0.367662	0.180674	A_65_P09313	A_65_P09313	N/A	BX518075	0.00672764
-0.285192	0.105789	A_30_P01019723	A_30_P01019723	N/A	chr7:26202452-26224557_F	0.00672789
-0.300699	0.121739	A_30_P01029554	A_30_P01029554	N/A	chr6:50339188-50409363_R	0.0067335
0.282112	0.10266	A_30_P01033149	A_30_P01033149	N/A	chr9:68349343-68411643_F	0.00675875
0.333579	0.15227	A_52_P25812	A_52_P25812	Prdm2	NM_001081355	0.00676075
-0.492901	0.275215	A_52_P358349	A_52_P358349	Mtdh	NM_026002	0.00676415
0.276665	0.0966418	A_52_P7154	A_52_P7154	Wdr5	NM_080848	0.00676967
-0.303467	0.124817	A_55_P2008609	A_55_P2008609	Rxrb	NM_001205214	0.00678962
0.423184	0.224362	A_55_P1955242	A_55_P1955242	N/A	NAP114395-1	0.00679032
-0.314745	0.135633	A_66_P118225	A_66_P118225	Spdya	NM_029254	0.00680743
0.395355	0.203196	A_55_P2923727	A_55_P2923727	Rae1	NM_175112	0.00680884
0.288906	0.110296	A_66_P102364	A_66_P102364	N/A	AA792017	0.00681119
-0.266985	0.0854205	A_55_P2027392	A_55_P2027392	Gpr146	NM_030258	0.00681512
-0.316638	0.137481	A_55_P2111331	A_55_P2111331	Klhl32	NM_001163020	0.00682239
0.329056	0.148715	A_55_P2736200	A_55_P2736200	Chfr	NM_001289580	0.00682586
-0.376764	0.188738	A_52_P477431	A_52_P477431	Mnt	NM_010813	0.00683793
0.331172	0.150678	A_55_P2008907	A_55_P2008907	Actg1	NM_009609	0.00684068
0.260117	0.0767274	A_55_P2055504	A_55_P2055504	Cabp5	NM_013877	0.0068471
0.27242	0.0922618	A_52_P375464	A_52_P375464	N/A	ENSMUST00000118378	0.00684764
0.299525	0.121346	A_66_P125889	A_66_P125889	N/A	AK144067	0.00684929
0.268314	0.0874189	A_66_P124225	A_66_P124225	Gpx5	NM_010343	0.00686259
-0.319612	0.140485	A_55_P2716551	A_55_P2716551	Csnk1a1	ENSMUST00000165381	0.00686536
-0.393799	0.202483	A_55_P2149293	A_55_P2149293	Agfg2	ENSMUST00000138604	0.00688208
0.309461	0.131192	A_66_P138446	A_66_P138446	Abca8b	ENSMUST00000020948	0.00688613
-0.359997	0.175745	A_55_P2251121	A_55_P2251121	B230214O09Rik	AK045604	0.00692969
-0.320579	0.141819	A_30_P01019442	A_30_P01019442	N/A	chr5:14943275-14944205_F	0.00693596
0.306073	0.128396	A_52_P346113	A_52_P346113	Foxn2	NM_180974	0.00695319
0.287632	0.109922	A_55_P2089477	A_55_P2089477	Sypl	NM_198710	0.00695552
-0.275812	0.0970764	A_55_P2717942	A_55_P2717942	Hivep3	ENSMUST00000143837	0.00697151
0.29858	0.121281	A_52_P141715	A_52_P141715	Dtna	NM_207650	0.00698306
-0.319493	0.141138	A_30_P01022208	A_30_P01022208	N/A	chr1:139795171-139796306_F	0.00698419
0.300729	0.1235	A_52_P545831	A_52_P545831	Tssc1	NM_201357	0.00699822
-0.317175	0.139149	A_30_P01027121	A_30_P01027121	N/A	chr17:6265275-6362150_R	0.00700529
0.331192	0.151771	A_51_P510663	A_51_P510663	Supt3	NM_178652	0.0070085
-0.305973	0.128668	A_66_P108371	A_66_P108371	Zfp872	NM_001033813	0.00701059
0.264847	0.0842183	A_55_P2165160	A_55_P2165160	Arhgef1	NM_001130150	0.00701745
-0.478809	0.267094	A_66_P126311	A_66_P126311	N/A	BM942098	0.00702563
-0.244772	0.0545231	A_55_P2758662	A_55_P2758662	Mrpl22	NM_175001	0.00702592
-0.315478	0.13773	A_51_P381506	A_51_P381506	Eva1b	NM_172145	0.00702832
0.363598	0.179409	A_52_P45738	A_52_P45738	Trim35	NM_029979	0.00703881
-0.281912	0.104354	A_55_P2805708	A_55_P2805708	Zfhx3	NM_007496	0.00704004
-0.344221	0.163276	A_65_P04064	A_65_P04064	Lyn	ENSMUST00000137943	0.00704455
-0.479032	0.267418	A_51_P427264	A_51_P427264	Adgrl1	NM_181039	0.00704726
0.293472	0.116605	A_55_P2523704	A_55_P2523704	Anks1b	XM_006514307	0.00705328
0.306331	0.129296	A_52_P306997	A_52_P306997	Mthfd2l	NM_026788	0.00705546
-0.242168	0.0499307	A_55_P2049577	A_55_P2049577	Aggf1	NM_025630	0.00705723
0.288566	0.111572	A_55_P2010699	A_55_P2010699	BC037034	NM_153161	0.00705725
-0.528697	0.303017	A_52_P565575	A_52_P565575	Arhgap20	NM_175535	0.00706403
-0.251445	0.0661788	A_55_P2316041	A_55_P2316041	BC050972	BC050972	0.00708926
-0.385044	0.197052	A_52_P107769	A_52_P107769	LOC105244251	XR_866592	0.00709916
-0.485699	0.272688	A_51_P180001	A_51_P180001	Ago2	NM_153178	0.00710724
0.310861	0.13395	A_66_P122094	A_66_P122094	Tulp4	XM_006523251	0.0071115
0.286168	0.109439	A_55_P2740928	A_55_P2740928	Hpcal1	NM_016677	0.00711736
-0.285927	0.109426	A_51_P257119	A_51_P257119	Slc10a7	NM_029736	0.0071546
-1.03144	0.641083	A_55_P2082986	A_55_P2082986	Hmgb1	NM_010439	0.00717122
-0.252076	0.0678199	A_55_P2729408	A_55_P2729408	L3mbtl3	AK031398	0.00717184
-0.257164	0.0752567	A_55_P2713945	A_55_P2713945	Emg1	NM_013536	0.00718186
0.31333	0.136728	A_55_P2581425	A_55_P2581425	Ankrd28	NM_001024604	0.0071864
0.471227	0.262891	A_55_P2088692	A_55_P2088692	BC094435	AK088963	0.00720153
0.252214	0.0682866	A_55_P2003548	A_55_P2003548	N/A	ENSMUST00000078766	0.00720383
-0.614637	0.363998	A_55_P2128929	A_55_P2128929	Cc2d2a	NM_172274	0.00720736
0.267999	0.0894986	A_55_P2149736	A_55_P2149736	Vmn1r19	NM_134182	0.00720893
-0.291917	0.116049	A_55_P2092364	A_55_P2092364	Ermard	NM_001039552	0.00721436
-0.282724	0.106403	A_55_P2743676	A_55_P2743676	Phxr1	BC119609	0.00721747
0.279634	0.103026	A_51_P353735	A_51_P353735	G6pd2	NM_019468	0.00721747
0.237608	0.0421401	A_55_P2801261	A_55_P2801261	LOC102641067	XR_390222	0.00722767
0.350105	0.169449	A_55_P1990032	A_55_P1990032	Cxcl5	NM_009141	0.00723374
-0.286112	0.110136	A_55_P2935466	A_55_P2935466	Gnas	AK085136	0.00723435
-0.463498	0.257554	A_51_P151586	A_51_P151586	Gsg2	NM_010353	0.00724501
0.317239	0.140731	A_51_P121252	A_51_P121252	Ints4	NM_027256	0.00724889
-0.250467	0.0660379	A_55_P2550193	A_55_P2550193	Gm32074	XR_379595	0.00725474
0.266602	0.0881154	A_55_P2039205	A_55_P2039205	Rprd2	NM_001081293	0.00725641
-0.448572	0.246688	A_52_P494622	A_52_P494622	Nr4a2	NM_013613	0.00726484
0.24847	0.062992	A_51_P401850	A_51_P401850	Vmn1r225	NM_134194	0.00726728
-0.253472	0.07068	A_51_P315904	A_51_P315904	Gadd45g	NM_011817	0.0072703
-0.243506	0.0545473	A_55_P2735820	A_55_P2735820	Maml3	NM_001004176	0.00727072
0.353786	0.172768	A_55_P2125937	A_55_P2125937	Adam26b	NM_001009547	0.00727106
0.297236	0.121811	A_55_P2839149	A_55_P2839149	Ddx19a	NM_007916	0.00727684
0.295884	0.120485	A_66_P105409	A_66_P105409	A130033P14	AK037654	0.00728077
-0.456491	0.252753	A_55_P1992040	A_55_P1992040	Msi2	NM_001201341	0.00729428
-0.367594	0.184305	A_55_P2114697	A_55_P2114697	Gcm1	NM_008103	0.00729492
-0.277478	0.101201	A_52_P589763	A_52_P589763	Gpr137c	NM_027518	0.0073052
0.290907	0.115594	A_55_P2047673	A_55_P2047673	Srr	NM_013761	0.00730647
-0.280571	0.104637	A_30_P01031833	A_30_P01031833	N/A	chr10:5950116-5958250_F	0.00730671
-0.309554	0.133961	A_66_P127611	A_66_P127611	Rabepk	ENSMUST00000145903	0.00731171
-0.309768	0.134193	A_51_P104187	A_51_P104187	Sumo1	NM_009460	0.00731667
-0.272595	0.0957055	A_55_P2507715	A_55_P2507715	Cfap43	NM_027559	0.00731709
0.423853	0.228525	A_52_P503078	A_52_P503078	Mbtd1	NM_134012	0.00731808
-0.521185	0.299843	A_55_P2733817	A_55_P2733817	Mef2a	NM_001291196	0.0073355
-0.250893	0.0673521	A_66_P104776	A_66_P104776	Oog2	NM_198661	0.00733624
0.274017	0.0975099	A_52_P308681	A_52_P308681	Atxn3	NM_029705	0.00734116
-0.400377	0.210675	A_30_P01023220	A_30_P01023220	N/A	chr10:3231337-3231802_F	0.00734354
-0.339755	0.161335	A_55_P1980316	A_55_P1980316	Pcbp2	NM_001103165	0.00734673
-0.398608	0.209378	A_55_P2383877	A_55_P2383877	2810040C05Rik	AK012892	0.00735598
-0.294806	0.119894	A_52_P174840	A_52_P174840	Lrrcc1	NM_028915	0.00735979
0.25928	0.0794781	A_30_P01022379	A_30_P01022379	N/A	chr5:144517700-144526071_F	0.00736237
-0.284805	0.109591	A_55_P2044528	A_55_P2044528	Magi2	AK028130	0.00736661
-0.347188	0.167834	A_55_P2076543	A_55_P2076543	N/A	A_55_P2076543	0.00737075
-0.286008	0.110905	A_55_P2166024	A_55_P2166024	Vmn1r63	NM_030742	0.00737248
-0.343743	0.164916	A_55_P2040775	A_55_P2040775	N/A	ENSMUST00000191297	0.00737287
-0.285731	0.110652	A_51_P415029	A_51_P415029	Ints6	NM_008715	0.00737889
-0.290102	0.115294	A_55_P1993609	A_55_P1993609	Slx4ip	NM_028201	0.00739102
0.415738	0.222912	A_55_P2503980	A_55_P2503980	Igsf9	NM_033608	0.00740308
-0.43075	0.234322	A_66_P137533	A_66_P137533	Gdpgp1	AK085577	0.00740433
-0.321905	0.145967	A_66_P135524	A_66_P135524	Gm31267	XR_380812	0.00740954
-0.323297	0.147276	A_65_P11829	A_65_P11829	Cpsf6	ENSMUST00000177145	0.00741826
-0.3604	0.179176	A_55_P1959753	A_55_P1959753	Top3b	ENSMUST00000118424	0.00741853
-0.291037	0.1165	A_30_P01017997	A_30_P01017997	N/A	chr2:176264400-176302925_R	0.00743012
-0.362297	0.180822	A_55_P2905630	A_55_P2905630	9430020K01Rik	NM_001081963	0.00743185
-0.399218	0.210357	A_66_P118105	A_66_P118105	Eif2ak1	NM_013557	0.0074338
-0.305153	0.130585	A_55_P2131954	A_55_P2131954	Gm2590	AK142040	0.00744524
-0.314447	0.139376	A_55_P2731296	A_55_P2731296	Trp53bp1	NM_001290830	0.00744929
0.251685	0.0694567	A_55_P2090205	A_55_P2090205	Tpm3	NM_001293748	0.00745204
-0.624512	0.372995	A_55_P2540213	A_55_P2540213	Gm35555	XR_867701	0.00745429
0.359306	0.178493	A_66_P116113	A_66_P116113	Mdc1	NM_001010833	0.00745438
0.291603	0.117296	A_52_P143671	A_52_P143671	Arhgef39	NM_001013377	0.00746516
0.267964	0.0912058	A_55_P2102434	A_55_P2102434	B3gntl1	ENSMUST00000062654	0.00746588
0.340054	0.162334	A_55_P2739672	A_55_P2739672	Coro1b	NM_011778	0.00746853
0.284704	0.110128	A_55_P2621157	A_55_P2621157	Recql	NM_001204907	0.00746896
-0.533373	0.309605	A_55_P2013765	A_55_P2013765	Raly	NM_023130	0.00747807
-0.23538	0.0398195	A_65_P08342	A_65_P08342	Derl1	AK028705	0.00747961
0.342815	0.164827	A_52_P315369	A_52_P315369	Cyb5r1	NM_028057	0.00748855
-0.318893	0.143857	A_55_P2048499	A_55_P2048499	LOC102637192	XM_006523123	0.00751417
-0.260941	0.0827563	A_66_P106720	A_66_P106720	N/A	BU502989	0.007516
-0.5064	0.290762	A_52_P537140	A_52_P537140	Zdhhc24	AK047235	0.00753059
0.42867	0.233708	A_52_P315280	A_52_P315280	Nktr	NM_010918	0.0075473
0.30716	0.13312	A_51_P174215	A_51_P174215	Dhrs2	NM_027790	0.00754749
-0.344392	0.166556	A_55_P2172807	A_55_P2172807	N/A	AK042906	0.00755187
0.395441	0.20816	A_55_P2600656	A_55_P2600656	Pqlc1	NM_001164420	0.00755206
0.357441	0.17757	A_66_P129080	A_66_P129080	Cast	AK087746	0.00755658
0.270643	0.0950249	A_51_P174921	A_51_P174921	Lrp2	NM_001081088	0.00756072
-0.248131	0.0649044	A_66_P107712	A_66_P107712	Wdr95	NM_029440	0.00756578
-0.320452	0.145593	A_55_P2067960	A_55_P2067960	Cplx2	NM_009946	0.00756688
-0.366798	0.185411	A_51_P166198	A_51_P166198	Psme4	NM_134013	0.0075778
-0.28662	0.112828	A_52_P561377	A_52_P561377	Fam160b1	NM_145505	0.00757809
-0.255208	0.0756554	A_55_P2718931	A_55_P2718931	Ssbp3	ENSMUST00000137786	0.00760222
-0.273098	0.0982059	A_51_P420841	A_51_P420841	Lrrc8b	ENSMUST00000112707	0.00761125
0.281058	0.107204	A_55_P2627607	A_55_P2627607	Cct4	NM_009837	0.00762859
0.302299	0.129149	A_52_P61833	A_52_P61833	BC028777	AK017296	0.00766529
-0.345429	0.168135	A_55_P2041723	A_55_P2041723	Mid1ip1	NM_001166635	0.00766796
-0.25774	0.0796839	A_55_P2544666	A_55_P2544666	Gm35163	XR_377583	0.00768153
0.282146	0.108762	A_66_P138417	A_66_P138417	Stx1b	NM_024414	0.00769071
-0.277343	0.103519	A_66_P124343	A_66_P124343	Hoxa9	NM_010456	0.00769256
-0.353388	0.175018	A_30_P01018273	A_30_P01018273	N/A	chr12:55271691-55276492_R	0.00769454
-0.28462	0.111483	A_30_P01028991	A_30_P01028991	N/A	chr10:81846505-81863606_F	0.00770348
-0.342512	0.165872	A_55_P1958758	A_55_P1958758	Olfr965	NM_001011859	0.00770696
-0.290397	0.117585	A_51_P447595	A_51_P447595	Scube1	NM_022723	0.00771618
0.349415	0.171827	A_30_P01028711	A_30_P01028711	N/A	chr13:114111261-114117957_F	0.00772016
-0.282133	0.108987	A_55_P2237142	A_55_P2237142	LOC552873	AK086333	0.00772976
0.248792	0.0672287	A_51_P360165	A_51_P360165	Ccng2	NM_007635	0.0077309
-0.307082	0.13418	A_55_P2109479	A_55_P2109479	Zfp941	NM_001001180	0.00773895
0.275641	0.101926	A_55_P2090414	A_55_P2090414	Nat9	ENSMUST00000134769	0.00774272
0.265038	0.0895314	A_51_P109923	A_51_P109923	Rabgef1	NM_019983	0.00775261
0.495239	0.284369	A_55_P2929567	A_55_P2929567	Gsn	NM_146120	0.00775741
-0.332608	0.157606	A_55_P2722398	A_55_P2722398	Sh3pxd2b	ENSMUST00000138771	0.00776298
-0.364401	0.184578	A_55_P2806504	A_55_P2806504	Akap9	NM_194462	0.00776482
-0.276205	0.102787	A_66_P127243	A_66_P127243	Spopl	ENSMUST00000132484	0.00777938
0.283504	0.110829	A_51_P118765	A_51_P118765	Eef1a1	NM_010106	0.00779146
-0.284201	0.111641	A_55_P2584627	A_55_P2584627	LOC105246372	XR_877189	0.00780324
0.427841	0.234797	A_52_P561746	A_52_P561746	Arhgap6	NM_009707	0.00780931
0.357785	0.179415	A_52_P132791	A_52_P132791	Zfp943	NM_001025373	0.00781643
-0.368215	0.188016	A_55_P1974695	A_55_P1974695	N/A	AK083375	0.00781697
0.356218	0.178123	A_55_P2620698	A_55_P2620698	Rbbp6	NM_011247	0.00781889
-0.282334	0.109766	A_55_P2278895	A_55_P2278895	9630028H03Rik	AK049057	0.00782284
-0.372839	0.191818	A_55_P2728277	A_55_P2728277	N/A	BC030470	0.00782323
-0.320672	0.147297	A_30_P01022640	A_30_P01022640	N/A	chr4:131734714-131742542_F	0.00782328
0.29413	0.122054	A_52_P683136	A_52_P683136	Mccc2	NM_030026	0.00783038
0.393396	0.208334	A_55_P2634533	A_55_P2634533	Nmd3	ENSMUST00000149680	0.00783728
0.340324	0.164966	A_55_P2090415	A_55_P2090415	Nat9	NM_025400	0.00787348
-0.40192	0.215281	A_51_P158822	A_51_P158822	Mtdh	NM_026002	0.00787914
-0.40059	0.214247	A_66_P104544	A_66_P104544	Slx4ip	NM_028834	0.00788014
-0.380456	0.198306	A_55_P2181724	A_55_P2181724	LOC102642271	XM_006544629	0.0078803
-0.260833	0.0851277	A_30_P01030409	A_30_P01030409	N/A	chr5:143196275-143207575_R	0.00788634
-0.461197	0.260397	A_55_P2713480	A_55_P2713480	Gnb4	ENSMUST00000143588	0.00789697
0.296076	0.124631	A_65_P11200	A_65_P11200	N/A	AV000840	0.00793835
-0.301365	0.12988	A_55_P2052623	A_55_P2052623	Pgap2	NM_001291358	0.00794584
-0.322069	0.149274	A_51_P292460	A_51_P292460	Wnk1	ENSMUST00000159397	0.00794663
-0.3097	0.137963	A_66_P134966	A_66_P134966	9630013D21Rik	AK080944	0.00796439
0.255934	0.0791943	A_51_P137018	A_51_P137018	4930438A08Rik	XM_001477470	0.0079644
0.391292	0.20757	A_30_P01021493	A_30_P01021493	N/A	chr3:93564825-93576725_F	0.00798439
0.260674	0.0856702	A_52_P395544	A_52_P395544	N/A	ENSMUST00000120079	0.00800023
-1.40956	0.902104	A_55_P2025153	A_55_P2025153	Hmgb1	NM_010439	0.00800279
-0.266409	0.092806	A_55_P2795189	A_55_P2795189	A330076C08Rik	NR_045088	0.00800312
-0.237973	0.050928	A_55_P2070347	A_55_P2070347	Rps2	NM_008503	0.00801234
-0.273888	0.101654	A_55_P2720490	A_55_P2720490	Kpna1	ENSMUST00000172991	0.00802139
-0.266445	0.0929689	A_65_P13146	A_65_P13146	Bcat1	AK012821	0.00802212
-0.278397	0.10671	A_55_P2716311	A_55_P2716311	Rars2	ENSMUST00000155133	0.00802609
0.297048	0.126211	A_51_P456590	A_51_P456590	Wbscr22	NM_025375	0.00804531
0.302	0.131072	A_52_P64763	A_52_P64763	Gen1	NM_177331	0.00804645
-0.26648	0.0931855	A_55_P1993128	A_55_P1993128	Gas8	NM_018855	0.00805006
-0.254337	0.0775951	A_51_P187679	A_51_P187679	Slc9b1	NM_028946	0.00805032
0.255965	0.0798415	A_51_P248044	A_51_P248044	Lamb2	NM_008483	0.00805408
-0.460509	0.260953	A_55_P2810301	A_55_P2810301	Tmx4	NM_029148	0.00805653
0.280403	0.109107	A_55_P2087911	A_55_P2087911	Mthfsd	NM_001166482	0.00806171
0.321231	0.149202	A_66_P126334	A_66_P126334	Ccng2	NM_007635	0.00806761
0.344731	0.169909	A_55_P2731191	A_55_P2731191	Kat6b	NM_017479	0.00807499
-0.276725	0.105157	A_55_P2151689	A_55_P2151689	Traf6	ENSMUST00000143341	0.00807522
0.280982	0.109816	A_51_P480928	A_51_P480928	Zfyve16	NM_173392	0.00807577
-0.33329	0.160034	A_55_P2305010	A_55_P2305010	A730089K16Rik	XR_888490	0.00808094
0.272586	0.100557	A_51_P427663	A_51_P427663	Cnn2	NM_007725	0.00808509
-0.308535	0.137595	A_55_P2498533	A_55_P2498533	Riiad1	NM_025506	0.00809337
0.260835	0.0865547	A_55_P2556339	A_55_P2556339	Gm33041	XR_382370	0.00810563
0.317081	0.145639	A_55_P2792819	A_55_P2792819	Clstn1	NM_023051	0.00810771
-0.274074	0.10239	A_51_P237166	A_51_P237166	Gng5	NM_010318	0.00810862
-0.380881	0.20013	A_51_P131408	A_51_P131408	Tnfrsf12a	NM_013749	0.00812895
-0.58362	0.350209	A_55_P2819570	A_55_P2819570	Son	NM_019973	0.00813103
-0.358281	0.181675	A_51_P499061	A_51_P499061	Ube2o	NM_173755	0.00813318
-0.448852	0.25277	A_66_P119926	A_66_P119926	Pus7	NM_001289781	0.00813589
-0.317597	0.146357	A_55_P2248556	A_55_P2248556	6530402F18Rik	AK220426	0.00815109
-0.354244	0.178491	A_55_P2212027	A_55_P2212027	Utrn	NM_011682	0.00816684
-0.284463	0.114083	A_51_P429770	A_51_P429770	Fcer1a	NM_010184	0.00817134
-0.350932	0.175756	A_55_P2780833	A_55_P2780833	Gm32507	XR_379050	0.0081761
-0.258138	0.0835671	A_51_P368903	A_51_P368903	Anapc13	NM_181394	0.00818154
-0.372394	0.193602	A_55_P2921610	A_55_P2921610	Cdc5l	NM_152810	0.00818663
-0.307005	0.136724	A_66_P121022	A_66_P121022	Mrpl4	NM_023167	0.00819662
-0.244006	0.0634409	A_52_P312189	A_52_P312189	Kndc1	NM_177261	0.00822745
-0.335226	0.162579	A_55_P2800298	A_55_P2800298	Cbl	NM_007619	0.00823196
0.274241	0.103315	A_51_P271503	A_51_P271503	Il1r1	NM_008362	0.0082329
0.346647	0.172475	A_52_P1194875	A_52_P1194875	Prom1	ENSMUST00000198218	0.00823902
-1.16863	0.747234	A_55_P2140390	A_55_P2140390	N/A	NAP068456-1	0.00825567
0.320134	0.149308	A_52_P110070	A_52_P110070	5730416F02Rik	NR_033596	0.00826489
-0.314679	0.144315	A_55_P2131520	A_55_P2131520	Vash1	NM_177354	0.00826756
0.304265	0.134572	A_51_P494686	A_51_P494686	Sumf1	NM_145937	0.00828037
-0.267179	0.0954722	A_55_P2718979	A_55_P2718979	Mbtd1	ENSMUST00000155841	0.00828693
-0.400499	0.216724	A_55_P2796341	A_55_P2796341	Hsp90aa1	NM_010480	0.00829987
0.381968	0.202059	A_55_P2289800	A_55_P2289800	Fryl	NM_028194	0.00830936
-0.290591	0.12124	A_55_P2741699	A_55_P2741699	Lingo1	AL358753	0.00831341
-0.264062	0.0918748	A_51_P468134	A_51_P468134	Gtf2h1	NM_008186	0.00831343
-0.359616	0.183863	A_30_P01026724	A_30_P01026724	N/A	chr12:115365529-115379374_R	0.00832208
-0.31271	0.142793	A_55_P2091201	A_55_P2091201	Thoc2	NM_001033422	0.0083229
0.279904	0.110125	A_52_P578027	A_52_P578027	N/A	NAP030898-1	0.00833035
0.247132	0.0691167	A_51_P180905	A_51_P180905	Pcsk6	NM_011048	0.00833059
-0.386727	0.206013	A_55_P2830865	A_55_P2830865	Met	NM_008591	0.00833333
0.263981	0.0919111	A_52_P184435	A_52_P184435	Ctnnd1	NM_007615	0.00833548
0.320967	0.150485	A_51_P407849	A_51_P407849	Gm38496	XR_861670	0.00834096
0.254124	0.0792475	A_51_P505823	A_51_P505823	Endod1	NM_028013	0.00834163
0.436078	0.24444	A_55_P2930235	A_55_P2930235	App	NM_001198826	0.0083419
-0.26509	0.0933213	A_65_P02955	A_65_P02955	Vav3	ENSMUST00000126179	0.00834581
-0.299116	0.129965	A_52_P899685	A_52_P899685	N/A	AK037956	0.00835059
0.257077	0.0832756	A_52_P120958	A_52_P120958	Cnot7	NM_011135	0.0083529
-0.369424	0.192148	A_55_P2721960	A_55_P2721960	Tanc2	ENSMUST00000147975	0.00835559
0.362445	0.186439	A_55_P2100485	A_55_P2100485	Epha8	NM_007939	0.00836244
0.331472	0.160006	A_66_P110005	A_66_P110005	Gm3693	AK046721	0.00836266
0.235961	0.0501074	A_66_P131297	A_66_P131297	N/A	AU016987	0.0083646
-0.775391	0.484771	A_51_P371876	A_51_P371876	Zmynd8	NM_027230	0.00836601
-0.272849	0.102581	A_55_P2713805	A_55_P2713805	Spata7	ENSMUST00000130136	0.00837643
-0.228421	0.0322808	A_55_P2801083	A_55_P2801083	Pros1	NM_011173	0.00839263
0.273645	0.103787	A_52_P420045	A_52_P420045	Chka	NM_013490	0.00842945
-0.254393	0.0801916	A_52_P700067	A_52_P700067	N/A	BG067131	0.00843082
-0.299993	0.131301	A_30_P01028805	A_30_P01028805	N/A	chr17:88466300-88495175_F	0.00843755
-0.293668	0.125083	A_52_P467528	A_52_P467528	R3hdm1	ENSMUST00000187605	0.00844515
0.295053	0.12647	A_55_P1998471	A_55_P1998471	S100a9	NM_001281852	0.00844546
-0.299558	0.130928	A_30_P01020259	A_30_P01020259	N/A	chr12:73838608-73862621_F	0.00844709
0.273447	0.10376	A_55_P2290443	A_55_P2290443	Htr1b	ENSMUST00000183482	0.00846346
-0.268633	0.0982449	A_55_P2785982	A_55_P2785982	N/A	AW060805	0.0084653
-0.27961	0.110627	A_55_P2735140	A_55_P2735140	Limch1	AK140954	0.00847495
-0.284624	0.115993	A_30_P01020460	A_30_P01020460	N/A	chr9:31873801-31874407_F	0.00847935
-0.261692	0.0900439	A_55_P2943049	A_55_P2943049	Tuft1	ENSMUST00000198456	0.00849316
0.268689	0.0984872	A_55_P2006340	A_55_P2006340	Uba52	NM_019883	0.00849545
-0.383005	0.203993	A_51_P234893	A_51_P234893	Ecel1	NM_021306	0.00850027
0.350689	0.177393	A_55_P2074174	A_55_P2074174	Cpt2	NM_009949	0.00850555
-0.372543	0.195611	A_55_P2596779	A_55_P2596779	Arhgef18	ENSMUST00000131773	0.00851666
-0.383199	0.204484	A_55_P2334927	A_55_P2334927	9130022000000000	AK018644	0.00855896
-0.281157	0.112788	A_55_P2033705	A_55_P2033705	Pax3	NM_008781	0.00856392
0.273972	0.10495	A_55_P2491853	A_55_P2491853	Tbck	NM_001163455	0.00856864
-0.319359	0.150265	A_55_P2717249	A_55_P2717249	Fbxw2	ENSMUST00000126051	0.00856997
0.285224	0.117198	A_55_P2099785	A_55_P2099785	Usp15	NM_027604	0.0085836
0.254477	0.0813155	A_55_P2735595	A_55_P2735595	Epb4.1l4b	NM_019427	0.0085894
-0.42808	0.239922	A_51_P210410	A_51_P210410	Hdx	NM_001080549	0.00860044
-0.232477	0.0450295	A_52_P589268	A_52_P589268	Smg7	NM_001005507	0.0086116
0.322591	0.153461	A_55_P2114963	A_55_P2114963	Exosc10	NM_016699	0.00861824
-0.300135	0.132427	A_55_P2013251	A_55_P2013251	2410125D13Rik	AK010778	0.00861968
0.271158	0.102089	A_66_P140760	A_66_P140760	Ino80d	ENSMUST00000133236	0.00862571
-0.325215	0.155937	A_55_P2731921	A_55_P2731921	Astn2	AK051472	0.00863922
0.32683	0.157428	A_51_P484832	A_51_P484832	Ppm1g	NM_008014	0.00864755
-0.298991	0.131512	A_30_P01031348	A_30_P01031348	N/A	chr3:51804655-51805883_R	0.00865758
-0.284352	0.116734	A_66_P108750	A_66_P108750	N/A	BE628866	0.00866558
-0.35437	0.181409	A_65_P12208	A_65_P12208	N/A	DV065815	0.00867124
0.24575	0.0694365	A_55_P2866984	A_55_P2866984	Dpf1	XM_006540038	0.00867868
0.298215	0.130927	A_51_P476999	A_51_P476999	Coro1c	NM_011779	0.0086905
0.400463	0.218997	A_51_P337944	A_51_P337944	Bmp2k	NM_080708	0.00869277
-0.307475	0.139979	A_55_P2718765	A_55_P2718765	Vopp1	ENSMUST00000145608	0.00871278
-0.38251	0.20484	A_55_P2925449	A_55_P2925449	Ccser1	XM_006505955	0.00872016
-0.244898	0.0684204	A_55_P1959091	A_55_P1959091	Ren2	NM_031193	0.0087212
-0.663472	0.411023	A_52_P421357	A_52_P421357	Clip1	NM_019765	0.00873318
-0.282395	0.115059	A_55_P2743617	A_55_P2743617	Ganab	NM_008060	0.00873702
0.232136	0.0454727	A_55_P2724611	A_55_P2724611	N/A	A_55_P2724611	0.00873922
-0.250317	0.0766422	A_55_P2502676	A_55_P2502676	Slc17a9	NM_183161	0.00875576
-0.250823	0.0773589	A_52_P206429	A_52_P206429	Tenm3	NM_011857	0.00875658
-0.295087	0.128193	A_52_P407983	A_52_P407983	4930402H24Rik	ENSMUST00000144014	0.00875785
-0.858647	0.545506	A_51_P347452	A_51_P347452	Htatsf1	NM_028242	0.00875959
-0.344221	0.173301	A_52_P542710	A_52_P542710	2700029M09Rik	XM_006509510	0.0087678
0.234015	0.0498374	A_55_P2509378	A_55_P2509378	5830444B04Rik	NR_102284	0.00878278
-0.275928	0.108321	A_55_P2110698	A_55_P2110698	Krtap4-9	NM_001085548	0.008783
0.276825	0.109364	A_52_P16320	A_52_P16320	Tmem106b	NM_027992	0.00879351
-0.329221	0.160444	A_55_P1979563	A_55_P1979563	Wdr62	NM_146186	0.00881379
0.40002	0.219353	A_55_P2041325	A_55_P2041325	Cep350	NM_001039184	0.00881611
-0.363063	0.18949	A_55_P2326091	A_55_P2326091	9330175M20Rik	NR_045151	0.00882067
-0.284333	0.117556	A_66_P117942	A_66_P117942	Fbxl17	NM_015794	0.00882114
0.465332	0.269488	A_55_P2509793	A_55_P2509793	Snora81	NR_034048	0.00882209
0.355534	0.183244	A_30_P01028530	A_30_P01028530	N/A	chr3:86961614-86966377_F	0.00882905
0.314146	0.146949	A_55_P2732503	A_55_P2732503	Rad51ap1	NM_009013	0.00884867
-0.256734	0.0858896	A_52_P613255	A_52_P613255	Ncam1	NM_001113204	0.00884915
-0.276356	0.109188	A_55_P2618431	A_55_P2618431	Aldh1l2	ENSMUST00000138858	0.00885543
0.318356	0.150888	A_51_P363338	A_51_P363338	Prkd1	NM_008858	0.00886016
-0.32003	0.15255	A_55_P2106345	A_55_P2106345	Arid4b	AK161669	0.00888555
-0.34294	0.172827	A_51_P300266	A_51_P300266	Fem1c	AK031720	0.0088858
0.264615	0.0959442	A_55_P2741361	A_55_P2741361	Plekhg2	NM_001290542	0.00889134
0.339266	0.169709	A_51_P208580	A_51_P208580	Gltscr2	NM_133831	0.00889737
-0.440504	0.251212	A_55_P2734612	A_55_P2734612	Sptbn1	ENSMUST00000149117	0.00889819
-0.334875	0.165882	A_55_P2506356	A_55_P2506356	Ube2d2a	NM_019912	0.00889855
-0.230024	0.0423196	A_55_P2103402	A_55_P2103402	N/A	ENSMUST00000126612	0.00891465
-0.375536	0.20035	A_52_P64687	A_52_P64687	Camk2n1	NM_025451	0.00893067
-0.2551	0.0842899	A_55_P2085551	A_55_P2085551	Dennd4b	NM_201407	0.00893861
-0.316193	0.149365	A_30_P01026341	A_30_P01026341	N/A	chr18:4420141-4420620_F	0.0089491
0.260778	0.0917557	A_51_P464387	A_51_P464387	Hspb8	NM_030704	0.00897631
0.279151	0.112891	A_55_P2745170	A_55_P2745170	Hdgfrp2	NM_001304785	0.00897821
-0.246901	0.073173	A_55_P1988158	A_55_P1988158	Esd	NM_001285423	0.00898177
0.292291	0.1267	A_55_P2143184	A_55_P2143184	Hrh4	NM_153087	0.00900564
-0.371699	0.197635	A_30_P01028272	A_30_P01028272	N/A	chr7:49715933-49771497_F	0.00900863
0.258572	0.0892613	A_52_P89683	A_52_P89683	N/A	ENSMUST00000119085	0.00902248
-0.33024	0.162468	A_30_P01024779	A_30_P01024779	N/A	chr4:138653689-138688814_R	0.00902777
-0.41137	0.229558	A_55_P2906207	A_55_P2906207	Tle3	NM_001083927	0.00904102
0.341604	0.17252	A_52_P449259	A_52_P449259	Atp11b	NM_029570	0.00904678
-0.29839	0.132973	A_51_P334281	A_51_P334281	Gucy1b2	NM_172810	0.00904748
-0.263305	0.0952945	A_55_P2744601	A_55_P2744601	Chat	NM_009891	0.00905546
0.336302	0.168122	A_51_P137150	A_51_P137150	Dhx8	NM_144831	0.00908813
-0.293792	0.128646	A_55_P2741664	A_55_P2741664	Psd	NM_028627	0.00909065
-0.258444	0.0894935	A_55_P2016712	A_55_P2016712	Msl1	NM_028722	0.0090908
0.27258	0.106342	A_55_P1957880	A_55_P1957880	Hn1l	NM_198937	0.00910409
0.334331	0.166487	A_55_P1993820	A_55_P1993820	Kdm1a	NM_133872	0.00910652
-0.374804	0.200715	A_30_P01026759	A_30_P01026759	N/A	chr14:49314574-49358174_F	0.00910832
0.336653	0.168576	A_55_P2114269	A_55_P2114269	1700047I17Rik2	NM_001100116	0.00911677
-0.254817	0.0850025	A_55_P2733112	A_55_P2733112	Tpp1	NM_009906	0.00912163
-0.373937	0.200222	A_55_P2818704	A_55_P2818704	Smarcc1	NM_009211	0.00914866
0.339396	0.171149	A_52_P305654	A_52_P305654	Epb4.1l2	NM_013511	0.00915175
0.278003	0.112583	A_55_P2544173	A_55_P2544173	Gm35704	XR_377269	0.00915419
0.330475	0.163446	A_55_P2058933	A_55_P2058933	Kif1b	NM_001290995	0.00917738
0.296452	0.131779	A_52_P158618	A_52_P158618	Hspa13	ENSMUST00000137806	0.00918623
0.443036	0.25491	A_52_P553841	A_52_P553841	Atp5b	NM_016774	0.00919535
-0.523082	0.314562	A_51_P223132	A_51_P223132	Tln2	NM_001081242	0.00919759
-0.371472	0.198485	A_65_P03708	A_65_P03708	Jmjd1c	ENSMUST00000174062	0.00920195
-0.238899	0.0621114	A_51_P341203	A_51_P341203	Cyp3a41a	NM_017396	0.00920711
-0.333405	0.166195	A_55_P2917255	A_55_P2917255	Gria1	NM_001113325	0.00920825
-0.268358	0.102102	A_55_P2735575	A_55_P2735575	LOC101055656	XR_381070	0.00920911
0.243373	0.0693538	A_30_P01024790	A_30_P01024790	N/A	chr19:23068397-23190256_R	0.00921192
-0.297695	0.133155	A_55_P2718227	A_55_P2718227	Matr3	ENSMUST00000186158	0.00921622
0.293144	0.12867	A_66_P110653	A_66_P110653	Haus2	NM_025475	0.00922176
-0.260493	0.0928302	A_55_P2716811	A_55_P2716811	Ube2e1	ENSMUST00000161580	0.00922852
-0.270045	0.104155	A_55_P2715875	A_55_P2715875	Rbm5	ENSMUST00000181993	0.00923096
-0.451128	0.261295	A_55_P2917230	A_55_P2917230	Zfp157	NM_028130	0.00923337
0.278849	0.113945	A_51_P362627	A_51_P362627	Tnnt1	NM_011618	0.00923963
-0.240811	0.0654952	A_55_P2722373	A_55_P2722373	Diablo	ENSMUST00000149334	0.00923963
-0.355749	0.185672	A_55_P1998943	A_55_P1998943	Oas1a	NM_145211	0.00925388
0.347244	0.178455	A_51_P320125	A_51_P320125	Wasf3	NM_145155	0.00925557
0.261805	0.0945919	A_51_P249793	A_51_P249793	Dusp28	NM_175118	0.009256
-0.37433	0.201131	A_55_P2150294	A_55_P2150294	E030030I06Rik	NM_001254744	0.00925857
-0.303183	0.138706	A_55_P2716443	A_55_P2716443	Sec31a	ENSMUST00000182171	0.00925883
-0.302799	0.138356	A_55_P2078765	A_55_P2078765	Kmt2e	NM_026984	0.00926265
-0.269855	0.104108	A_30_P01020142	A_30_P01020142	N/A	chr4:98943050-98959998_F	0.00926271
-0.384902	0.209783	A_52_P730733	A_52_P730733	N/A	AK035203	0.00926866
-0.358527	0.188101	A_52_P416756	A_52_P416756	D17H6S56E-5	NM_033075	0.00927174
-0.304367	0.139914	A_66_P125780	A_66_P125780	Gm26911	AK081199	0.00927294
0.343935	0.175736	A_51_P145220	A_51_P145220	Nefm	NM_008691	0.00927953
0.281624	0.117115	A_55_P2180899	A_55_P2180899	Aldh3a2	NM_007437	0.00927976
0.323289	0.157608	A_55_P2159780	A_55_P2159780	Mob1a	NM_145571	0.00929488
-0.350897	0.181815	A_55_P2002309	A_55_P2002309	Pip5kl1	NM_198191	0.00930259
-0.264233	0.0978034	A_51_P475995	A_51_P475995	Thra	NM_178060	0.00930859
-0.377087	0.203706	A_55_P2731906	A_55_P2731906	Gtf2ird1	AK051310	0.00931897
-0.386467	0.211348	A_55_P2731611	A_55_P2731611	Itpr1	AK049015	0.00932482
-0.281076	0.116777	A_51_P462790	A_51_P462790	Camkmt	AK007130	0.00932694
-0.478866	0.282786	A_30_P01027591	A_30_P01027591	N/A	chr1:58443698-58449898_R	0.00933367
-0.30846	0.144124	A_55_P2737652	A_55_P2737652	N/A	AK162774	0.00933593
-0.292264	0.128368	A_55_P2053258	A_55_P2053258	Poc1a	NM_027354	0.00933602
0.320149	0.15509	A_55_P2182700	A_55_P2182700	Prkab1	NM_031869	0.00936103
-0.430115	0.245959	A_55_P2735700	A_55_P2735700	Fam193a	NM_001243123	0.00936241
-0.272091	0.107216	A_66_P127548	A_66_P127548	N/A	AK020096	0.00937237
0.274608	0.110074	A_52_P512329	A_52_P512329	Zfp219	NM_027248	0.00938378
-0.250643	0.0809646	A_30_P01024565	A_30_P01024565	N/A	chr6:100162756-100178531_F	0.00938674
-0.27932	0.115313	A_55_P2295445	A_55_P2295445	2600002B07Rik	AK011142	0.00940683
-0.277325	0.113215	A_55_P2750016	A_55_P2750016	Scp2d1	NM_025490	0.00941698
0.307857	0.143983	A_55_P2061432	A_55_P2061432	Scgb2b2	NM_207262	0.00942204
0.307501	0.143649	A_66_P105663	A_66_P105663	Lrrc75a	NM_198861	0.00942266
-0.265864	0.100369	A_55_P2536112	A_55_P2536112	Gm32201	XR_373916	0.00942732
0.263018	0.0970776	A_52_P188975	A_52_P188975	Pdcd6ip	NM_011052	0.00944312
-0.378115	0.205296	A_51_P265327	A_51_P265327	Mpp6	NM_019939	0.00946129
-0.504738	0.30282	A_66_P109468	A_66_P109468	Cldn24	AK020604	0.00946419
[truncated: 78 more rows]

## Sheet: Table S5. Garcinol less than 01
Supplemental Table S5. Transcriptomic analysis of garcinol / control (p<0.01). Output from separate channel analysis of Agilent two-colour microarray data. p-value is Benjamini-Hochberg modified.
coefficients	genes.ProbeName	ProbeName	GeneSymbol	genes.SystematicName	p.value
4.88884	A_55_P2053838	A_55_P2053838	Tnfaip3	NM_009397	4.09996e-19
3.78476	A_55_P2618431	A_55_P2618431	Aldh1l2	ENSMUST00000138858	2.25925e-18
3.67672	A_51_P408595	A_51_P408595	Ccl20	NM_016960	4.65398e-18
3.11083	A_55_P2035315	A_55_P2035315	Rasgef1b	NM_145839	8.4992e-18
3.8919	A_51_P217463	A_51_P217463	Cxcl2	NM_009140	1.2234e-17
3.93212	A_55_P2797167	A_55_P2797167	Ndrg1	NM_008681	1.33104e-17
3.19104	A_51_P519251	A_51_P519251	Nupr1	NM_019738	1.60606e-17
3.06602	A_51_P436652	A_51_P436652	Ccl7	NM_013654	2.134e-17
3.50267	A_51_P389751	A_51_P389751	Relb	NM_009046	4.20753e-17
4.05887	A_51_P286737	A_51_P286737	Ccl2	NM_011333	4.53839e-17
5.7962	A_55_P2016462	A_55_P2016462	Cxcl10	NM_021274	5.83728e-17
3.23631	A_51_P225793	A_51_P225793	Prr5l	NM_175181	6.70103e-17
2.72543	A_51_P230439	A_51_P230439	Ppfibp2	NM_008905	8.88534e-17
2.7679	A_51_P367060	A_51_P367060	Ifrd1	NM_013562	1.13706e-16
3.19826	A_51_P189777	A_51_P189777	Ccrn4l	NM_009834	1.23971e-16
2.71629	A_51_P295192	A_51_P295192	Nfkbia	NM_010907	1.85061e-16
4.29139	A_51_P134812	A_51_P134812	Chac1	NM_026929	2.53454e-16
2.90292	A_55_P2621848	A_55_P2621848	Ifrd1	NM_013562	2.7338e-16
2.78203	A_30_P01027223	A_30_P01027223	N/A	chr2:94046243-94070067_R	3.94386e-16
3.02475	A_55_P2233373	A_55_P2233373	D930023I05Rik	AK032962	4.2551e-16
3.55662	A_52_P608322	A_52_P608322	Maff	NM_010755	5.58845e-16
3.01273	A_55_P2038217	A_55_P2038217	Atp13a4	NM_001164612	6.44316e-16
2.35761	A_51_P279606	A_51_P279606	Socs1	NM_009896	9.33596e-16
2.61214	A_51_P343833	A_51_P343833	Traf1	NM_009421	9.42901e-16
2.97992	A_55_P1968723	A_55_P1968723	Ccrn4l	NM_009834	9.55682e-16
3.0503	A_51_P195506	A_51_P195506	Csf1	NM_007778	1.21253e-15
2.94391	A_66_P108009	A_66_P108009	Gm30873	AK035526	1.29008e-15
2.31826	A_51_P431737	A_51_P431737	Cth	NM_145953	1.50558e-15
2.47273	A_55_P1975215	A_55_P1975215	Npas4	NM_153553	1.54284e-15
2.65858	A_51_P272553	A_51_P272553	Bhlhe40	NM_011498	1.57449e-15
2.6086	A_52_P500027	A_52_P500027	Nfil3	NM_017373	1.89199e-15
2.40789	A_55_P2078300	A_55_P2078300	Fndc7	NM_177091	1.94089e-15
2.34933	A_55_P2045642	A_55_P2045642	Stmn4	NM_019675	2.28113e-15
2.97761	A_51_P159194	A_51_P159194	Junb	NM_008416	2.36617e-15
2.78311	A_51_P210956	A_51_P210956	Vcam1	NM_011693	3.40156e-15
2.29509	A_52_P461378	A_52_P461378	Tmbim1	NM_027154	3.40485e-15
2.54464	A_55_P2170309	A_55_P2170309	Ppfibp2	NM_008905	3.82789e-15
2.64528	A_55_P2735480	A_55_P2735480	Plk2	NM_152804	4.57453e-15
2.45465	A_51_P186798	A_51_P186798	N/A	AK076764	4.61445e-15
2.38602	A_51_P112308	A_51_P112308	1810011O10Rik	NM_026931	5.20017e-15
2.25282	A_52_P438082	A_52_P438082	Cebpg	NM_009884	5.4287e-15
2.54351	A_51_P254646	A_51_P254646	Jdp2	NM_030887	6.48907e-15
2.97121	A_55_P2408175	A_55_P2408175	4930412F09Rik	AK015119	6.73228e-15
2.58796	A_55_P2737887	A_55_P2737887	Prune2	AK163576	7.61744e-15
3.19256	A_51_P434101	A_51_P434101	Herpud1	NM_022331	7.76476e-15
2.3772	A_51_P426195	A_51_P426195	Nppb	NM_008726	7.98733e-15
2.50171	A_66_P134488	A_66_P134488	Lif	NM_008501	8.03092e-15
2.48207	A_52_P139727	A_52_P139727	Atf4	NM_009716	8.09968e-15
3.05823	A_55_P2144716	A_55_P2144716	Hecw2	NM_001001883	8.5994e-15
-2.10199	A_55_P2896795	A_55_P2896795	Sox21	NM_177753	1.07351e-14
2.29046	A_52_P612137	A_52_P612137	Runx1t1	NM_009822	1.20235e-14
2.36178	A_51_P443754	A_51_P443754	Hivep2	NM_010437	1.32191e-14
2.60116	A_55_P2035320	A_55_P2035320	Nfil3	NM_017373	1.35439e-14
2.73572	A_51_P513568	A_51_P513568	Stx11	NM_029075	1.76879e-14
1.88078	A_51_P296608	A_51_P296608	Gadd45a	NM_007836	1.8309e-14
2.09615	A_55_P2064257	A_55_P2064257	Dnaic2	NM_001034878	1.83316e-14
3.09816	A_55_P2142226	A_55_P2142226	Serpina3f	NM_001168294	2.0109e-14
3.52514	A_52_P452689	A_52_P452689	Atf3	NM_007498	2.13355e-14
1.98822	A_55_P2169247	A_55_P2169247	Gm15056	NM_001177471	2.25593e-14
3.42903	A_52_P533146	A_52_P533146	Ddit3	NM_007837	2.44851e-14
2.2774	A_55_P2757433	A_55_P2757433	Hmox1	NM_010442	2.51549e-14
2.59051	A_55_P2090214	A_55_P2090214	Cyb5r2	NM_001205227	2.87199e-14
1.93917	A_55_P1977149	A_55_P1977149	Susd6	NM_001242419	3.25908e-14
2.07687	A_51_P384515	A_51_P384515	Ido2	NM_145949	3.64063e-14
2.46076	A_55_P2075200	A_55_P2075200	Tor3a	NM_023141	4.02162e-14
2.14155	A_55_P2734797	A_55_P2734797	Dnaic2	AK138639	4.29491e-14
1.88355	A_65_P07684	A_65_P07684	Klf9	AK009928	4.61302e-14
2.39691	A_52_P368057	A_52_P368057	Slc7a11	NM_011990	5.07175e-14
-2.1117	A_51_P483639	A_51_P483639	Prtg	NM_175485	5.15904e-14
2.79185	A_55_P2831174	A_55_P2831174	Stx11	NM_029075	5.23463e-14
1.81412	A_51_P239654	A_51_P239654	Nr4a1	NM_010444	5.67406e-14
1.87243	A_51_P451346	A_51_P451346	Klf6	NM_011803	5.80696e-14
-2.22148	A_51_P209327	A_51_P209327	Apln	NM_013912	6.04961e-14
2.17892	A_55_P1963868	A_55_P1963868	Plekho2	NM_153119	6.08082e-14
2.24212	A_51_P291501	A_51_P291501	Ccno	NM_001081062	6.10306e-14
-1.84475	A_55_P2012815	A_55_P2012815	Acvr2b	NM_007397	6.61601e-14
2.07391	A_52_P727235	A_52_P727235	Trabd2b	NM_001085549	6.87357e-14
-1.75873	A_51_P368009	A_51_P368009	E2f2	NM_177733	6.88342e-14
1.87233	A_30_P01019037	A_30_P01019037	N/A	chr19:5834117-5835940_R	7.12543e-14
2.28994	A_55_P2017914	A_55_P2017914	Csf1	NM_001113530	7.26283e-14
2.98937	A_55_P2045896	A_55_P2045896	Gdnf	NM_010275	7.51577e-14
1.92871	A_51_P349546	A_51_P349546	Cd109	NM_153098	7.54028e-14
2.4925	A_51_P239750	A_51_P239750	Inhba	NM_008380	8.10802e-14
1.92955	A_30_P01031403	A_30_P01031403	N/A	chr5:31856417-31916317_R	8.3904e-14
2.36091	A_55_P1966774	A_55_P1966774	Serpina3i	NM_001199940	8.53642e-14
2.20878	A_55_P2136880	A_55_P2136880	Ppp1r15a	NM_008654	8.68124e-14
-1.83761	A_51_P409694	A_51_P409694	Psrc1	NM_019976	9.06141e-14
2.12284	A_55_P2736969	A_55_P2736969	Gata3	NM_008091	9.44975e-14
1.90488	A_66_P132576	A_66_P132576	Hs3st5	NM_001253355	1.00226e-13
-1.76855	A_55_P2724630	A_55_P2724630	Cdc25a	NM_007658	1.10238e-13
3.01965	A_55_P2109857	A_55_P2109857	Rgs2	NM_009061	1.11154e-13
1.75021	A_55_P2126448	A_55_P2126448	1810032O08Rik	NR_027821	1.14872e-13
-1.80651	A_52_P151320	A_52_P151320	Tnfaip8l1	NM_025566	1.17161e-13
1.96019	A_51_P482552	A_51_P482552	Vegfa	NM_001025250	1.20582e-13
2.01058	A_55_P2803815	A_55_P2803815	Fosl2	NM_008037	1.20993e-13
2.04419	A_52_P162695	A_52_P162695	Pvr	NM_027514	1.21437e-13
2.2643	A_55_P2090880	A_55_P2090880	Stk40	NM_001145827	1.22572e-13
1.84628	A_55_P2117710	A_55_P2117710	Snhg1	NR_002896	1.23126e-13
1.90028	A_51_P104418	A_51_P104418	Dusp10	NM_022019	1.28577e-13
3.66793	A_55_P2009988	A_55_P2009988	Trib3	NM_175093	1.34357e-13
1.76036	A_52_P521507	A_52_P521507	Trio	NM_001081302	1.41624e-13
2.46097	A_51_P204740	A_51_P204740	Cd34	NM_133654	1.43554e-13
2.35418	A_55_P2109589	A_55_P2109589	Slc1a4	NM_018861	1.4846e-13
-1.80986	A_51_P429903	A_51_P429903	Ndp	NM_010883	1.57585e-13
2.36549	A_52_P560146	A_52_P560146	Gm22	XM_006544368	1.59018e-13
1.95545	A_52_P338833	A_52_P338833	Rnf19a	NM_013923	1.80846e-13
1.88744	A_55_P2041961	A_55_P2041961	Bmp2	NM_007553	1.85613e-13
1.7104	A_55_P2046198	A_55_P2046198	Slc25a25	NM_146118	1.8947e-13
1.81111	A_55_P2186540	A_55_P2186540	Gm32296	XR_870231	2.17135e-13
2.06703	A_51_P431539	A_51_P431539	Prss56	NM_027084	2.17917e-13
1.98093	A_65_P01643	A_65_P01643	Chd2	NM_001081345	2.3713e-13
-1.91049	A_55_P2027083	A_55_P2027083	Kcnj10	NM_001039484	2.4882e-13
-1.9626	A_55_P2223592	A_55_P2223592	A730062M13Rik	AK043165	2.51258e-13
1.83639	A_51_P303791	A_51_P303791	9530076L18	AK035610	2.83076e-13
1.65237	A_55_P2917063	A_55_P2917063	Siah2	NM_009174	2.98204e-13
2.34642	A_55_P2169669	A_55_P2169669	Csf1	NM_001113530	3.27004e-13
2.78127	A_66_P125089	A_66_P125089	Nppb	NM_008726	3.39469e-13
-1.9093	A_55_P2719095	A_55_P2719095	Ikzf2	ENSMUST00000187870	3.55843e-13
-1.76332	A_55_P2724629	A_55_P2724629	Cdc25a	ENSMUST00000094324	3.60263e-13
1.94806	A_51_P356620	A_51_P356620	Rab39b	NM_175122	3.67922e-13
2.17454	A_55_P2119257	A_55_P2119257	Serpine1	NM_008871	3.79649e-13
2.41914	A_52_P604629	A_52_P604629	Csrnp1	NM_153287	4.11938e-13
1.74294	A_52_P601055	A_52_P601055	Mtss1	NM_144800	4.51246e-13
2.94487	A_55_P1979728	A_55_P1979728	Atf4	NM_009716	4.61956e-13
1.65778	A_52_P489295	A_52_P489295	Adamts1	NM_009621	4.67404e-13
1.93186	A_51_P352875	A_51_P352875	Lcp2	NM_010696	4.76014e-13
1.66383	A_51_P277444	A_51_P277444	Rnf19a	NM_013923	4.91909e-13
1.80082	A_55_P2756026	A_55_P2756026	Usp53	NM_133857	5.28011e-13
-1.76222	A_55_P2294184	A_55_P2294184	Tmem2	NM_031997	5.47645e-13
-2.30131	A_52_P223626	A_52_P223626	Olig2	NM_016967	5.59678e-13
-1.73597	A_65_P01521	A_65_P01521	N/A	BX522927	5.78967e-13
2.07345	A_51_P122017	A_51_P122017	Kdm6b	NM_001017426	5.87912e-13
-1.90526	A_55_P2014511	A_55_P2014511	Amd2	NM_007444	5.89381e-13
-2.06051	A_55_P2742346	A_55_P2742346	Dna2	ENSMUST00000129785	6.02485e-13
2.498	A_55_P2016105	A_55_P2016105	Errfi1	NM_133753	6.61778e-13
-1.82952	A_52_P294253	A_52_P294253	Zfp41	NM_011759	7.02437e-13
-1.70313	A_51_P245275	A_51_P245275	H2afx	NM_010436	7.2836e-13
1.7323	A_52_P495553	A_52_P495553	Zbtb10	NM_177660	7.44192e-13
-1.95018	A_55_P2762075	A_55_P2762075	Amd2	NM_007444	7.57372e-13
1.64751	A_51_P517843	A_51_P517843	Glipr2	NM_027450	7.89073e-13
-1.66785	A_52_P93066	A_52_P93066	Klhl42	NM_001081237	8.04226e-13
2.83612	A_55_P2744644	A_55_P2744644	Relb	NM_001290457	8.2644e-13
1.81062	A_55_P2802310	A_55_P2802310	Optn	NM_181848	8.56521e-13
2.05028	A_51_P378960	A_51_P378960	2810474O19Rik	NM_026054	8.65176e-13
2.11314	A_51_P507290	A_51_P507290	Klf5	NM_009769	8.95573e-13
2.54046	A_55_P1981366	A_55_P1981366	Lamc2	NM_008485	8.97412e-13
1.76801	A_55_P2549154	A_55_P2549154	LOC102642471	XR_405339	9.18877e-13
-1.73685	A_51_P301435	A_51_P301435	B3galt5	NM_033149	9.33616e-13
3.09593	A_55_P2811679	A_55_P2811679	Cxcl1	NM_008176	9.6642e-13
1.91062	A_55_P2070199	A_55_P2070199	Speer2	NM_173069	9.96097e-13
2.09712	A_51_P358423	A_51_P358423	Usp53	ENSMUST00000090379	1.00649e-12
-1.59561	A_55_P2728763	A_55_P2728763	Ldlr	AK018697	1.01371e-12
-2.05993	A_66_P111617	A_66_P111617	Gm26588	XR_403538	1.06116e-12
1.54552	A_51_P326932	A_51_P326932	Prune2	NM_181348	1.13774e-12
2.03895	A_51_P123625	A_51_P123625	Irg1	NM_008392	1.17496e-12
2.17622	A_55_P2000062	A_55_P2000062	Irf1	NM_008390	1.21046e-12
-1.53012	A_51_P303749	A_51_P303749	Depdc1b	NM_178683	1.21239e-12
1.52083	A_51_P361620	A_51_P361620	Hist2h2bb	BC019122	1.28067e-12
1.69331	A_51_P278334	A_51_P278334	Vldlr	NM_013703	1.28387e-12
2.76029	A_55_P2723748	A_55_P2723748	Rn7sk	NR_030687	1.30996e-12
1.8181	A_55_P2741444	A_55_P2741444	Nedd4l	AK122283	1.32464e-12
1.6275	A_55_P2798179	A_55_P2798179	Zeb1	NM_011546	1.33743e-12
2.28182	A_51_P114314	A_51_P114314	Dusp8	NM_008748	1.4177e-12
1.6274	A_51_P193176	A_51_P193176	Slc25a25	NM_146118	1.60427e-12
1.99174	A_51_P203182	A_51_P203182	Apobr	NM_138310	1.60707e-12
1.59506	A_55_P1969311	A_55_P1969311	Gramd1b	NM_172768	1.62182e-12
-1.64274	A_55_P2742435	A_55_P2742435	Ccnf	NM_007634	1.66761e-12
1.58224	A_51_P248122	A_51_P248122	Bbc3	NM_133234	1.69039e-12
-1.71836	A_51_P294375	A_51_P294375	5730559C18Rik	ENSMUST00000194374	1.71124e-12
2.74432	A_55_P2035613	A_55_P2035613	Tmbim1	NM_027154	1.73563e-12
2.76422	A_66_P120606	A_66_P120606	Dusp5	ENSMUST00000038287	1.73859e-12
1.58595	A_52_P650553	A_52_P650553	Coq10b	NM_001039710	1.87145e-12
1.68712	A_66_P106661	A_66_P106661	Slc7a1	NM_007513	1.89992e-12
1.98023	A_66_P100249	A_66_P100249	Snhg12	NR_029468	2.08307e-12
1.87617	A_55_P2054897	A_55_P2054897	Rnd1	NM_172612	2.34109e-12
1.47512	A_55_P2745905	A_55_P2745905	Mthfd2	NM_008638	2.38016e-12
1.81793	A_55_P2047310	A_55_P2047310	Pdgfb	NM_011057	2.3944e-12
2.26323	A_55_P2488674	A_55_P2488674	Hivep2	NM_010437	2.58186e-12
-1.72277	A_66_P131361	A_66_P131361	Txnip	NM_001009935	2.74587e-12
1.48577	A_52_P683306	A_52_P683306	Fam13b	NM_146084	2.74945e-12
1.56809	A_55_P2935937	A_55_P2935937	Myof	NM_001302140	3.09191e-12
1.89285	A_55_P2723699	A_55_P2723699	Nfkb2	NM_019408	3.19706e-12
-1.71462	A_55_P2098935	A_55_P2098935	Sh2d3c	NM_013781	3.23916e-12
1.50896	A_66_P118458	A_66_P118458	Cars	NM_013742	3.33724e-12
1.68536	A_52_P337948	A_52_P337948	Tnik	NM_001163009	3.34535e-12
1.38755	A_52_P598309	A_52_P598309	1500012F01Rik	NM_001081005	3.39545e-12
1.72245	A_55_P2091461	A_55_P2091461	Casp4	NM_007609	3.48567e-12
1.6011	A_52_P463235	A_52_P463235	Ankrd33b	NM_027496	3.63254e-12
-1.83287	A_65_P03926	A_65_P03926	Etv1	AK137368	3.6938e-12
1.87684	A_51_P267783	A_51_P267783	Il11	NM_008350	3.8144e-12
-1.42404	A_52_P468033	A_52_P468033	Setd1b	NM_001040398	3.85645e-12
1.77434	A_52_P194250	A_52_P194250	Ets1	NM_011808	3.86175e-12
1.82147	A_55_P2175469	A_55_P2175469	Chd2	NM_001081345	3.94298e-12
1.72726	A_55_P2796683	A_55_P2796683	Otub2	NM_001177841	3.99387e-12
1.39696	A_55_P2166488	A_55_P2166488	Cd44	NM_009851	4.0192e-12
1.62044	A_55_P2101055	A_55_P2101055	Alpk1	NM_027808	4.17768e-12
1.73094	A_52_P179785	A_52_P179785	Ripk2	NM_138952	4.18853e-12
1.80919	A_55_P2125208	A_55_P2125208	Arid5a	NM_001290726	4.28059e-12
1.61717	A_66_P136767	A_66_P136767	Trio	NM_001081302	4.55126e-12
1.87891	A_55_P2116744	A_55_P2116744	Xirp1	NM_011724	4.59516e-12
1.50711	A_55_P2244112	A_55_P2244112	Amotl1	NM_001081395	4.89949e-12
-1.59758	A_55_P1993518	A_55_P1993518	Tbc1d14	NM_001113362	4.9383e-12
-1.32546	A_55_P2054883	A_55_P2054883	Trappc1	ENSMUST00000060956	4.98094e-12
1.67355	A_52_P159276	A_52_P159276	Grhl1	NM_145890	5.10892e-12
-1.68903	A_52_P81214	A_52_P81214	Wwp2	AK053749	5.12988e-12
1.65224	A_51_P175858	A_51_P175858	Cyb5r2	NM_177216	5.14237e-12
1.43996	A_51_P387591	A_51_P387591	Nfkbiz	NM_030612	5.22999e-12
-1.65682	A_55_P2736635	A_55_P2736635	Midn	NM_021565	5.44941e-12
1.37073	A_51_P438527	A_51_P438527	Cyb5r1	NM_028057	5.5234e-12
1.66728	A_55_P2042096	A_55_P2042096	Prune2	AK165913	5.52341e-12
1.44721	A_30_P01026930	A_30_P01026930	N/A	chr14:105988692-105994145_F	5.55503e-12
-1.36248	A_55_P2913707	A_55_P2913707	Magee1	NM_053201	5.55998e-12
1.70122	A_55_P2039027	A_55_P2039027	Speer6-ps1	NR_001581	5.57459e-12
-1.56195	A_51_P116906	A_51_P116906	Rapgef3	NM_144850	5.69379e-12
1.80766	A_52_P267651	A_52_P267651	Arntl	NM_007489	5.90822e-12
1.93026	A_52_P599388	A_52_P599388	Cpeb2	NM_175937	6.15548e-12
1.54895	A_51_P514961	A_51_P514961	Tiparp	NM_178892	6.15649e-12
1.81254	A_55_P1985960	A_55_P1985960	Speer1	NR_001586	6.21784e-12
2.12111	A_51_P235123	A_51_P235123	Nfkbie	NM_008690	6.22241e-12
1.29636	A_52_P452504	A_52_P452504	N/A	AW122171	6.48439e-12
1.72407	A_51_P380709	A_51_P380709	Dok5	NM_029761	6.59566e-12
1.89444	A_51_P165244	A_51_P165244	Gbp3	NM_018734	6.59701e-12
-1.33428	A_51_P220723	A_51_P220723	B230118H07Rik	NM_026592	6.75788e-12
2.10819	A_51_P171075	A_51_P171075	Csf2	NM_009969	7.00683e-12
1.53345	A_52_P217492	A_52_P217492	5031425E22Rik	AK017143	7.12524e-12
1.36279	A_55_P2006008	A_55_P2006008	Serpinb1a	NM_025429	7.39647e-12
1.70387	A_52_P368532	A_52_P368532	Spry2	NM_011897	7.43725e-12
-1.51764	A_52_P513123	A_52_P513123	Dna2	NM_177372	7.51566e-12
1.55118	A_52_P629895	A_52_P629895	Adh1	NM_007409	7.72775e-12
1.47248	A_51_P454103	A_51_P454103	Manba	NM_027288	8.12707e-12
1.41263	A_55_P1985428	A_55_P1985428	Atg16l2	NM_001111111	8.20933e-12
1.62984	A_52_P582969	A_52_P582969	Nfkb1	ENSMUST00000138602	8.27625e-12
1.72663	A_66_P114768	A_66_P114768	Bach2	NM_001109661	8.28094e-12
2.13264	A_51_P286488	A_51_P286488	Ier3	NM_133662	8.67179e-12
1.30292	A_52_P444804	A_52_P444804	Cars	NM_013742	8.69591e-12
1.35414	A_55_P2029051	A_55_P2029051	Fgd3	ENSMUST00000110087	8.77879e-12
1.61397	A_51_P408506	A_51_P408506	Icam1	BC008626	8.81208e-12
1.70852	A_52_P638895	A_52_P638895	Vegfa	NM_001025250	8.92123e-12
1.76319	A_30_P01031656	A_30_P01031656	N/A	chr1:122655019-122660142_F	8.94358e-12
-2.04913	A_55_P2029106	A_55_P2029106	Bmf	NM_138313	9.06959e-12
-1.61058	A_52_P218883	A_52_P218883	N/A	ENSMUST00000088648	9.29124e-12
1.75014	A_55_P2810587	A_55_P2810587	Herpud1	NM_022331	9.38524e-12
1.97652	A_55_P1968743	A_55_P1968743	Nfkb1	NM_008689	9.45688e-12
1.98945	A_55_P2011106	A_55_P2011106	Junb	NM_008416	9.61475e-12
1.35506	A_51_P444565	A_51_P444565	C920025E04Rik	NM_001271005	9.77424e-12
-2.35292	A_66_P137095	A_66_P137095	Adamts17	ENSMUST00000156396	9.94089e-12
-1.42414	A_55_P2004797	A_55_P2004797	Tacc2	NM_001004468	1.01447e-11
1.56738	A_51_P193173	A_51_P193173	Slc25a25	NM_146118	1.07849e-11
1.74404	A_55_P2332731	A_55_P2332731	D130062J21Rik	AK051661	1.08974e-11
1.50136	A_52_P93393	A_52_P93393	Gxylt2	NM_198612	1.09126e-11
1.67261	A_52_P350512	A_52_P350512	Arid5a	NM_145996	1.09183e-11
1.55248	A_51_P500044	A_51_P500044	Vldlr	NM_013703	1.09641e-11
1.47954	A_55_P2735155	A_55_P2735155	Eprs	ENSMUST00000192284	1.11404e-11
-1.39264	A_30_P01030436	A_30_P01030436	N/A	chr3:85783094-85783408_F	1.16208e-11
1.44458	A_55_P2098697	A_55_P2098697	Tnfaip2	NM_009396	1.1701e-11
-1.41696	A_51_P234728	A_51_P234728	Lpar6	AK032901	1.18639e-11
1.70283	A_52_P105594	A_52_P105594	B2m	AK086184	1.21278e-11
-1.39266	A_52_P604195	A_52_P604195	Mbp	NM_001025245	1.2358e-11
1.99534	A_52_P730743	A_52_P730743	N/A	AK046703	1.26199e-11
2.04142	A_55_P1960735	A_55_P1960735	Gdf15	NM_011819	1.26619e-11
1.67961	A_55_P2508888	A_55_P2508888	Gm11351	NR_045062	1.2732e-11
2.24904	A_51_P111164	A_51_P111164	Rnd1	NM_172612	1.27473e-11
1.30505	A_52_P658122	A_52_P658122	Ets2	NM_011809	1.31083e-11
1.41552	A_55_P2083481	A_55_P2083481	Lpin1	NM_001130412	1.31406e-11
1.80539	A_66_P112197	A_66_P112197	LOC105245970	XR_875396	1.31546e-11
1.51587	A_65_P15523	A_65_P15523	Focad	XM_006537885	1.3181e-11
1.48694	A_66_P116252	A_66_P116252	Dusp16	NM_130447	1.32536e-11
1.35239	A_52_P274496	A_52_P274496	Tspan18	NM_183180	1.33701e-11
1.66662	A_51_P175945	A_51_P175945	Tmem74	NM_175502	1.34712e-11
1.38785	A_55_P1968433	A_55_P1968433	Agpat9	NM_172715	1.34823e-11
-1.69405	A_55_P2916965	A_55_P2916965	Fam212a	NM_026597	1.34829e-11
1.30823	A_52_P37991	A_52_P37991	Homer1	ENSMUST00000102752	1.35106e-11
1.25691	A_52_P212887	A_52_P212887	Ppp4r2	NM_182939	1.35608e-11
-1.65579	A_55_P2122997	A_55_P2122997	Tet1	NM_001253857	1.54505e-11
2.01686	A_51_P118237	A_51_P118237	Sgk1	NM_011361	1.57852e-11
2.03642	A_66_P126235	A_66_P126235	Gm34168	AK144755	1.58593e-11
1.4234	A_55_P2802577	A_55_P2802577	Whamm	NM_001004185	1.61227e-11
-1.74328	A_52_P476029	A_52_P476029	Nol4l	NM_001001986	1.65477e-11
1.28264	A_55_P2069714	A_55_P2069714	Sqstm1	NM_011018	1.76188e-11
2.02524	A_51_P305547	A_51_P305547	Snai2	NM_011415	1.83347e-11
2.90904	A_52_P1197913	A_52_P1197913	Gadd45b	NM_008655	1.83363e-11
1.39954	A_55_P2099560	A_55_P2099560	Apobec1	NM_031159	1.8593e-11
1.47502	A_55_P2735710	A_55_P2735710	9330188P03Rik	NR_102319	1.86555e-11
1.25662	A_51_P237754	A_51_P237754	H2-T23	NM_010398	1.8733e-11
1.46773	A_52_P64376	A_52_P64376	Mogat1	NM_026713	1.90355e-11
1.33869	A_66_P133816	A_66_P133816	Nedd4l	NM_031881	1.9046e-11
1.53277	A_51_P181595	A_51_P181595	4933402N22Rik	NM_001177510	1.93032e-11
1.65901	A_55_P2072631	A_55_P2072631	Prr5l	NM_001083810	1.9388e-11
1.33422	A_51_P119077	A_51_P119077	Sqstm1	NM_011018	1.94465e-11
-1.69498	A_51_P472217	A_51_P472217	Sapcd2	NM_001081085	2.00868e-11
-1.35705	A_52_P421196	A_52_P421196	Lipt2	NM_026010	2.04489e-11
1.52279	A_55_P1983938	A_55_P1983938	Tmem74	BC076589	2.07855e-11
1.35763	A_52_P232830	A_52_P232830	Ets1	NM_011808	2.08273e-11
-1.76322	A_55_P2737049	A_55_P2737049	Lamb1	NM_008482	2.09538e-11
-1.45992	A_51_P474643	A_51_P474643	Kpna2	NM_010655	2.13465e-11
-1.51297	A_51_P170463	A_51_P170463	Gpr17	NM_001025381	2.18896e-11
1.33896	A_55_P1971729	A_55_P1971729	Cr2	NM_007758	2.23685e-11
2.42546	A_51_P129502	A_51_P129502	Slc7a11	NM_011990	2.30878e-11
1.84027	A_55_P2717169	A_55_P2717169	N/A	ENSMUST00000129312	2.33988e-11
1.22989	A_52_P153302	A_52_P153302	Ttc39b	NM_027238	2.3684e-11
2.1932	A_52_P437860	A_52_P437860	2810474O19Rik	NM_026054	2.4613e-11
-1.54758	A_51_P386090	A_51_P386090	Six4	ENSMUST00000043208	2.4715e-11
-1.36868	A_30_P01027585	A_30_P01027585	N/A	chr1:69531191-69570566_R	2.47383e-11
1.80782	A_52_P77983	A_52_P77983	Zfand5	NM_009551	2.52045e-11
-1.29091	A_51_P193490	A_51_P193490	Fbxo21	NM_145564	2.52346e-11
1.36515	A_30_P01025687	A_30_P01025687	N/A	chr15:61984389-62102500_F	2.55388e-11
-1.36443	A_51_P419007	A_51_P419007	Hspb3	NM_019960	2.6202e-11
1.3571	A_55_P2757871	A_55_P2757871	Emx2	NM_010132	2.64107e-11
1.84981	A_65_P20088	A_65_P20088	N/A	BX514319	2.79951e-11
-1.39378	A_52_P257026	A_52_P257026	N/A	AF039839	2.83164e-11
1.5705	A_55_P2739961	A_55_P2739961	Wisp1	NM_018865	2.98166e-11
1.40226	A_51_P262721	A_51_P262721	0610009L18Rik	NR_038126	2.99711e-11
1.5549	A_55_P2745482	A_55_P2745482	Fas	L15353	3.08199e-11
-1.24596	A_55_P2827284	A_55_P2827284	Zfp608	NM_175751	3.10674e-11
1.22023	A_51_P375698	A_51_P375698	Fam13b	XM_006525848	3.12103e-11
-1.42911	A_52_P496775	A_52_P496775	Vangl2	ENSMUST00000111263	3.12886e-11
1.68055	A_51_P375201	A_51_P375201	Plk3	NM_013807	3.22571e-11
1.91822	A_52_P32886	A_52_P32886	AI256396	AK134520	3.23957e-11
-1.3422	A_55_P2099620	A_55_P2099620	Hmx2	NM_145998	3.24588e-11
1.41619	A_51_P114634	A_51_P114634	Amz1	NM_173405	3.27336e-11
-1.27582	A_51_P408649	A_51_P408649	Shisa2	NM_145463	3.35855e-11
1.8734	A_51_P263246	A_51_P263246	Dusp8	NM_008748	3.42274e-11
-1.18522	A_30_P01021577	A_30_P01021577	N/A	chr5:123439974-123448354_F	3.46088e-11
1.19967	A_52_P681391	A_52_P681391	G0s2	NM_008059	3.53518e-11
1.79561	A_55_P2745489	A_55_P2745489	Nfkb1	L28118	3.59988e-11
-1.32265	A_55_P2236382	A_55_P2236382	D8Ertd158e	AK142804	3.6955e-11
1.2933	A_55_P2792770	A_55_P2792770	Coq10b	NM_001039710	3.75725e-11
1.23879	A_55_P2729368	A_55_P2729368	Msn	ENSMUST00000149985	3.75789e-11
1.4645	A_30_P01027135	A_30_P01027135	N/A	chr5:22887983-22939658_R	3.76172e-11
-1.31664	A_55_P2746505	A_55_P2746505	Sox2	NM_011443	3.79332e-11
1.38121	A_52_P683146	A_52_P683146	Cdh11	NM_009866	3.88797e-11
1.22787	A_65_P10394	A_65_P10394	Lpin1	NM_001130412	3.95374e-11
2.04714	A_51_P284946	A_51_P284946	Rnd3	NM_028810	3.99442e-11
1.30747	A_55_P1972481	A_55_P1972481	N/A	NP883496	4.11267e-11
1.45939	A_51_P448946	A_51_P448946	Sertad2	NM_021372	4.11285e-11
1.3243	A_55_P2166501	A_55_P2166501	Cd44	NM_009851	4.23174e-11
1.99953	A_55_P2719274	A_55_P2719274	Arhgap6	ENSMUST00000143048	4.30222e-11
1.93853	A_55_P2616304	A_55_P2616304	2810474O19Rik	NM_001289661	4.3922e-11
1.43924	A_52_P456490	A_52_P456490	1810013L24Rik	NM_001081400	4.5057e-11
-1.18361	A_51_P148355	A_51_P148355	Zfp710	NM_175433	4.58269e-11
1.43119	A_51_P144349	A_51_P144349	Dtx4	NM_172442	4.72318e-11
1.25157	A_52_P126266	A_52_P126266	Prkab2	NM_182997	4.73001e-11
1.38145	A_55_P2063396	A_55_P2063396	Zfand2a	NM_133349	4.86293e-11
1.38979	A_55_P2728966	A_55_P2728966	Pvt1	NR_003368	4.87671e-11
1.76673	A_55_P2000521	A_55_P2000521	Lonrf1	NM_001081150	5.08961e-11
1.31392	A_55_P2024495	A_55_P2024495	Ank2	ENSMUST00000182876	5.10004e-11
2.01698	A_55_P2401403	A_55_P2401403	Rel	ENSMUST00000102864	5.13639e-11
1.32836	A_55_P2122709	A_55_P2122709	Arhgef3	NM_001289688	5.28284e-11
1.42456	A_66_P110117	A_66_P110117	Nov	NM_010930	5.30262e-11
1.52894	A_51_P120470	A_51_P120470	Cd68	NM_001291058	5.35147e-11
1.62733	A_66_P118343	A_66_P118343	N/A	ENSMUST00000140773	5.41712e-11
1.27527	A_66_P126332	A_66_P126332	Zfp703	NM_001110508	5.44488e-11
-1.45457	A_55_P2747220	A_55_P2747220	Sephs2	NM_009266	5.44507e-11
1.42536	A_55_P2144686	A_55_P2144686	Dmbt1	NM_007769	5.53285e-11
1.30145	A_30_P01029285	A_30_P01029285	N/A	chr1:100501706-100608933_F	5.64922e-11
-1.50395	A_55_P2927484	A_55_P2927484	Fen1	NM_007999	5.74977e-11
1.19635	A_51_P417053	A_51_P417053	Tuft1	NM_011656	5.79413e-11
-1.39157	A_52_P802796	A_52_P802796	N/A	AK047643	5.84216e-11
-1.3146	A_51_P348397	A_51_P348397	Hexim1	NM_138753	5.90631e-11
1.34004	A_51_P377547	A_51_P377547	Tank	NM_011529	5.99059e-11
1.66183	A_52_P249424	A_52_P249424	Vegfa	NM_001025257	6.02948e-11
2.77861	A_51_P161354	A_51_P161354	Sesn2	NM_144907	6.05628e-11
-1.68974	A_55_P1979575	A_55_P1979575	Shroom2	NM_172441	6.14686e-11
1.26817	A_52_P604613	A_52_P604613	S1pr2	NM_010333	6.20065e-11
1.52712	A_66_P126504	A_66_P126504	Trabd2b	NM_001085549	6.55332e-11
1.3194	A_55_P1961943	A_55_P1961943	Cd68	NM_001291058	6.75621e-11
1.51088	A_55_P2189571	A_55_P2189571	LOC106740	NR_027905	6.95023e-11
2.06686	A_52_P569375	A_52_P569375	Fgf5	NM_010203	7.00637e-11
1.21245	A_30_P01027500	A_30_P01027500	N/A	chr8:124355710-124401160_R	7.04591e-11
1.38035	A_66_P111430	A_66_P111430	2410006H16Rik	NR_030738	7.09439e-11
1.6684	A_55_P2713585	A_55_P2713585	Ddit3	ENSMUST00000134686	7.10925e-11
1.95954	A_51_P472901	A_51_P472901	Slc3a2	NM_008577	7.18002e-11
2.01421	A_52_P561746	A_52_P561746	Arhgap6	NM_009707	7.23983e-11
1.52163	A_55_P2381821	A_55_P2381821	6430706H07Rik	AK032614	7.34032e-11
1.30649	A_55_P2111100	A_55_P2111100	Olfr550	NM_147104	7.44318e-11
-1.2834	A_55_P2740096	A_55_P2740096	L3mbtl2	NM_145993	7.48316e-11
-1.14145	A_51_P481159	A_51_P481159	Cbr3	NM_173047	7.5132e-11
1.38566	A_51_P242634	A_51_P242634	Dusp16	AF345951	7.75923e-11
1.14459	A_51_P416137	A_51_P416137	Slc31a2	NM_025286	7.87846e-11
-1.24484	A_52_P1004246	A_52_P1004246	N/A	AK051762	7.92361e-11
1.7185	A_55_P2227967	A_55_P2227967	Zbtb38	ENSMUST00000152594	8.00737e-11
1.30637	A_52_P209484	A_52_P209484	Tmem88	NM_025915	8.01919e-11
1.45694	A_55_P2716851	A_55_P2716851	Acss2	ENSMUST00000149788	8.0252e-11
-1.23223	A_51_P219532	A_51_P219532	Fbxo31	NM_133765	8.06377e-11
1.32089	A_55_P2363442	A_55_P2363442	Zfp867	NM_178417	8.09584e-11
-1.19956	A_55_P2109717	A_55_P2109717	Kif20b	NM_183046	8.1115e-11
1.20724	A_52_P104885	A_52_P104885	Arl5b	NM_029466	8.29604e-11
1.20126	A_52_P432580	A_52_P432580	Arid5b	XM_006514129	8.37495e-11
1.52792	A_55_P1967978	A_55_P1967978	Nfatc2	NM_001136073	8.96586e-11
-1.33968	A_51_P391367	A_51_P391367	Tfap4	NM_031182	8.98598e-11
-1.32314	A_52_P555629	A_52_P555629	Zfp862-ps	NR_015597	9.00388e-11
1.45632	A_55_P1991770	A_55_P1991770	Pdlim4	NM_019417	9.23064e-11
-2.63715	A_51_P437327	A_51_P437327	Ascl1	NM_008553	9.25657e-11
1.17712	A_51_P380986	A_51_P380986	Epc1	NM_007935	9.30851e-11
1.49744	A_66_P123357	A_66_P123357	Gm829	NM_001033412	9.32912e-11
1.25677	A_51_P181565	A_51_P181565	Hbegf	NM_010415	9.49001e-11
-1.42704	A_55_P1997831	A_55_P1997831	Dbndd1	NM_028146	9.74203e-11
1.21438	A_55_P1975305	A_55_P1975305	N/A	NAP114911-1	9.82557e-11
1.19608	A_51_P355301	A_51_P355301	Cyp3a11	NM_007818	9.86618e-11
1.32645	A_55_P2108693	A_55_P2108693	Gm5936	NM_001081670	9.99787e-11
1.32595	A_52_P175685	A_52_P175685	Irf1	NM_008390	1.01564e-10
1.57439	A_30_P01020960	A_30_P01020960	N/A	chr17:29183003-29217681_R	1.03095e-10
-1.50712	A_55_P2053032	A_55_P2053032	Xkr8	NM_201368	1.05708e-10
1.49137	A_55_P2719120	A_55_P2719120	Yars	ENSMUST00000148619	1.06447e-10
-1.14825	A_55_P2114779	A_55_P2114779	Greb1	NM_015764	1.06455e-10
1.24878	A_51_P451052	A_51_P451052	Pgm5	NM_175013	1.06628e-10
-1.34334	A_55_P2887373	A_55_P2887373	Tle3	ENSMUST00000159140	1.0718e-10
1.34549	A_52_P188261	A_52_P188261	Camk2d	NM_001025439	1.07913e-10
-1.29149	A_55_P2031167	A_55_P2031167	Efna1	NM_010107	1.09864e-10
1.26187	A_55_P2771369	A_55_P2771369	Plekhf2	NM_175175	1.13714e-10
1.37254	A_51_P186476	A_51_P186476	Slc11a1	NM_013612	1.1685e-10
1.60862	A_66_P104023	A_66_P104023	Gm30692	XR_863174	1.18592e-10
-1.37307	A_66_P112066	A_66_P112066	Slc26a2	ENSMUST00000146409	1.19866e-10
1.3719	A_55_P1965298	A_55_P1965298	Gm5640	NM_001099302	1.21092e-10
-1.37086	A_51_P175699	A_51_P175699	Mtfp1	NM_026443	1.22122e-10
1.20013	A_55_P1994539	A_55_P1994539	Cldn12	NM_001193659	1.22493e-10
1.15365	A_55_P2140751	A_55_P2140751	N/A	NAP112112-1	1.22499e-10
1.2353	A_30_P01019972	A_30_P01019972	N/A	chr3:127037711-127111912_R	1.26366e-10
1.2436	A_55_P2180071	A_55_P2180071	Zfand5	NM_009551	1.28372e-10
1.39051	A_51_P153013	A_51_P153013	Map2k3os	NR_027800	1.30919e-10
-1.39144	A_55_P2048769	A_55_P2048769	Zfp454	NM_172794	1.33611e-10
-1.23832	A_52_P594049	A_52_P594049	Actr5	NM_175419	1.37157e-10
1.67235	A_52_P522157	A_52_P522157	Snhg5	NR_040721	1.37332e-10
1.53133	A_55_P2731306	A_55_P2731306	Usp53	NM_133857	1.377e-10
1.12453	A_51_P212491	A_51_P212491	Pfkfb3	NM_133232	1.40997e-10
-1.2391	A_51_P234113	A_51_P234113	Nod1	NM_172729	1.41916e-10
1.42376	A_51_P245485	A_51_P245485	Optn	NM_181848	1.43286e-10
1.20683	A_66_P127459	A_66_P127459	Ppp4r2	NM_182939	1.44475e-10
1.18388	A_51_P100289	A_51_P100289	Srf	NM_020493	1.46826e-10
1.52806	A_30_P01028374	A_30_P01028374	N/A	chr5:22890322-22939119_R	1.46892e-10
1.23338	A_51_P427663	A_51_P427663	Cnn2	NM_007725	1.47076e-10
1.34802	A_55_P2014337	A_55_P2014337	Bach1	NM_007520	1.5309e-10
1.17556	A_51_P202633	A_51_P202633	Ebi3	NM_015766	1.54686e-10
1.40266	A_55_P1960238	A_55_P1960238	Slc2a6	NM_172659	1.55302e-10
-1.56095	A_65_P15262	A_65_P15262	Bcl9l	XM_006510702	1.56458e-10
2.03315	A_55_P2914891	A_55_P2914891	Wisp1	NM_018865	1.59062e-10
-1.44257	A_66_P108394	A_66_P108394	E2f2	NM_177733	1.62528e-10
1.48487	A_55_P2080633	A_55_P2080633	Zbtb21	NM_175428	1.6286e-10
-1.61857	A_52_P402394	A_52_P402394	Tmem121	NM_153776	1.639e-10
1.41163	A_30_P01027435	A_30_P01027435	N/A	chr1:134237581-134248506_R	1.77116e-10
-1.44599	A_55_P2911345	A_55_P2911345	Pomgnt2	NM_001289558	1.77401e-10
1.31618	A_66_P134828	A_66_P134828	N/A	ENSMUST00000180649	1.80536e-10
1.60565	A_65_P17289	A_65_P17289	Tpm1	AK032942	1.85147e-10
-1.26	A_55_P1964108	A_55_P1964108	B230118H07Rik	NM_026592	1.8557e-10
-1.3823	A_55_P2732286	A_55_P2732286	Fbxo21	AK076521	1.876e-10
-1.56219	A_55_P2054887	A_55_P2054887	Trappc1	NM_001024206	1.88182e-10
-1.21169	A_51_P137094	A_51_P137094	Sall2	NM_015772	1.88604e-10
-1.14653	A_66_P134068	A_66_P134068	C2cd4d	NM_001136117	1.92572e-10
1.33957	A_55_P2049647	A_55_P2049647	H2-K1	NM_001001892	1.95024e-10
1.59273	A_52_P55876	A_52_P55876	Runx2	NM_009820	1.99811e-10
-1.58794	A_55_P2745572	A_55_P2745572	Amd2	NM_007444	2.0327e-10
-1.48703	A_30_P01028194	A_30_P01028194	N/A	chr10:62267317-62269871_R	2.04341e-10
1.36771	A_55_P2722040	A_55_P2722040	Nckap5	ENSMUST00000162664	2.05903e-10
1.45759	A_55_P2402577	A_55_P2402577	Gm15850	AK078387	2.07664e-10
1.08027	A_51_P440954	A_51_P440954	Ppfia1	NM_001195086	2.10229e-10
-1.19863	A_55_P2074688	A_55_P2074688	Hoxc4	NM_013553	2.12733e-10
1.15349	A_55_P2052062	A_55_P2052062	Cd200	NM_010818	2.13299e-10
1.19443	A_51_P290921	A_51_P290921	Sytl2	NM_001040087	2.14992e-10
1.08351	A_66_P116098	A_66_P116098	Ptpn2	NM_008977	2.17123e-10
1.40656	A_51_P364600	A_51_P364600	Fyb	NM_011815	2.18324e-10
1.68024	A_51_P131408	A_51_P131408	Tnfrsf12a	NM_013749	2.21529e-10
1.01859	A_55_P2746444	A_55_P2746444	Runx1	NM_001111023	2.21615e-10
1.36131	A_55_P2635640	A_55_P2635640	Mapk6	ENSMUST00000172946	2.23917e-10
-1.63962	A_51_P155997	A_51_P155997	Bcl7a	NM_029850	2.2467e-10
-1.45927	A_55_P2078460	A_55_P2078460	N/A	ENSMUST00000121510	2.31395e-10
1.07107	A_51_P341203	A_51_P341203	Cyp3a41a	NM_017396	2.34151e-10
1.2078	A_66_P130647	A_66_P130647	Onecut1	ENSMUST00000160499	2.39576e-10
1.12055	A_52_P355748	A_52_P355748	Arhgef2	NM_008487	2.41616e-10
-1.34117	A_55_P2101920	A_55_P2101920	Eva1c	NM_001199210	2.44167e-10
-1.49324	A_55_P2870056	A_55_P2870056	Gper1	NM_029771	2.50045e-10
1.57231	A_55_P2047748	A_55_P2047748	Mafg	ENSMUST00000058162	2.52973e-10
1.42807	A_52_P81478	A_52_P81478	Ttc26	NM_153600	2.55452e-10
1.04917	A_51_P390531	A_51_P390531	Epc2	NM_172663	2.62614e-10
1.3937	A_51_P255764	A_51_P255764	Coq10b	NM_001039710	2.64842e-10
1.42559	A_55_P2719034	A_55_P2719034	Plekha1	ENSMUST00000148513	2.65051e-10
1.30441	A_51_P198434	A_51_P198434	H2-K1	NM_001001892	2.65367e-10
1.19156	A_66_P139873	A_66_P139873	Gpr137b	NM_031999	2.68434e-10
1.6278	A_52_P184149	A_52_P184149	Mthfd2	NM_008638	2.69597e-10
-1.06715	A_51_P385697	A_51_P385697	Mgat3	NM_010795	2.70807e-10
1.30906	A_55_P2133632	A_55_P2133632	Sipa1l2	NM_001081337	2.71918e-10
-1.42557	A_65_P02173	A_65_P02173	Ldlr	AK161104	2.74729e-10
1.22572	A_52_P37123	A_52_P37123	Pard6b	NM_021409	2.83424e-10
1.3947	A_55_P2714399	A_55_P2714399	Lhfpl2	ENSMUST00000144838	2.85667e-10
-1.33324	A_51_P168395	A_51_P168395	Ttc30a1	NM_030188	2.86069e-10
1.20454	A_66_P131307	A_66_P131307	Ninj1	NM_013610	2.90592e-10
1.04249	A_52_P358388	A_52_P358388	Ppp4r2	NM_182939	2.93686e-10
1.36416	A_55_P2109827	A_55_P2109827	Tank	NM_001164071	2.94515e-10
1.22512	A_66_P102828	A_66_P102828	Gab2	NM_010248	3.04432e-10
2.1269	A_51_P363947	A_51_P363947	Cdkn1a	NM_007669	3.05036e-10
1.50025	A_55_P1975475	A_55_P1975475	Mdm2	NM_001288586	3.13336e-10
-1.50086	A_51_P201607	A_51_P201607	Rnf26	NM_153762	3.14254e-10
1.05583	A_55_P1984173	A_55_P1984173	Pde4dip	NM_178080	3.14586e-10
1.62196	A_51_P126835	A_51_P126835	Arl14ep	NM_001025102	3.15488e-10
-1.5574	A_30_P01028236	A_30_P01028236	N/A	chr9:20313342-20323517_R	3.19008e-10
1.37709	A_55_P2487934	A_55_P2487934	Zbtb38	NM_175537	3.19195e-10
1.84338	A_51_P454217	A_51_P454217	Nfkb2	NM_019408	3.19755e-10
-1.38792	A_52_P84353	A_52_P84353	Homez	NM_183174	3.20287e-10
-1.19191	A_51_P268069	A_51_P268069	Six1	NM_009189	3.206e-10
-1.98726	A_55_P2004037	A_55_P2004037	3110040M04Rik	XM_993996	3.23807e-10
1.47537	A_52_P464228	A_52_P464228	1700009N14Rik	NM_001081095	3.28916e-10
-1.28356	A_51_P392303	A_51_P392303	Lrrn3	NM_010733	3.30092e-10
1.12973	A_55_P2759032	A_55_P2759032	Rcan1	NM_001081549	3.30728e-10
-1.39885	A_55_P2083351	A_55_P2083351	Hs3st1	NM_010474	3.34555e-10
1.21481	A_30_P01029729	A_30_P01029729	N/A	chr11:58136882-58143829_R	3.36e-10
1.41509	A_55_P2004176	A_55_P2004176	Gm6460	NM_001037919	3.38745e-10
1.43356	A_55_P1967149	A_55_P1967149	Irx3	NM_001253822	3.40575e-10
-1.11426	A_55_P2481522	A_55_P2481522	L3mbtl2	NM_145993	3.47255e-10
1.47778	A_65_P19780	A_65_P19780	Klf9	NM_010638	3.52813e-10
1.26754	A_55_P2722278	A_55_P2722278	Arhgef2	ENSMUST00000176514	3.54482e-10
-1.18758	A_52_P571715	A_52_P571715	Troap	AK021408	3.55166e-10
1.61955	A_55_P2942204	A_55_P2942204	Ampd3	NM_009667	3.55173e-10
-1.31307	A_52_P436564	A_52_P436564	Cdh20	NM_011800	3.59674e-10
1.3615	A_51_P399305	A_51_P399305	Tnfrsf19	NM_013869	3.60199e-10
1.27541	A_52_P1131985	A_52_P1131985	Hivep3	ENSMUST00000106307	3.69137e-10
1.15607	A_65_P09473	A_65_P09473	Neat1	NR_003513	3.69609e-10
1.32699	A_55_P2503485	A_55_P2503485	Zyx	NM_001289617	3.72785e-10
1.3543	A_51_P375771	A_51_P375771	Ptchd1	NM_001093750	3.73764e-10
1.23301	A_66_P104901	A_66_P104901	Msmo1	NM_025436	3.76571e-10
-1.22465	A_52_P1029978	A_52_P1029978	Lasp1	NM_010688	3.76597e-10
-1.21723	A_52_P449417	A_52_P449417	Vangl1	NM_177545	3.86512e-10
1.06736	A_52_P8903	A_52_P8903	Tmem251	NM_177140	3.91064e-10
-1.08424	A_55_P2716990	A_55_P2716990	Stxbp4	ENSMUST00000123260	3.93312e-10
-1.06779	A_55_P2079860	A_55_P2079860	Asap3	NM_001008232	3.93924e-10
1.58252	A_51_P204486	A_51_P204486	Exoc3l4	NM_028807	4.0127e-10
-1.24549	A_55_P2043322	A_55_P2043322	Rnf26	NM_153762	4.02094e-10
1.27689	A_51_P236864	A_51_P236864	Parp8	NM_001081009	4.04325e-10
-1.52125	A_55_P2735320	A_55_P2735320	Cdc25a	NM_007658	4.07228e-10
1.4265	A_55_P2910184	A_55_P2910184	Fos	NM_010234	4.0846e-10
1.41049	A_66_P114379	A_66_P114379	P3h2	ENSMUST00000039990	4.09051e-10
-1.13274	A_51_P248387	A_51_P248387	Pcyox1l	NM_172832	4.14591e-10
1.27859	A_51_P477046	A_51_P477046	Tlk2	NM_001294331	4.20556e-10
1.2119	A_55_P2802813	A_55_P2802813	Smurf1	NM_001038627	4.26319e-10
1.2436	A_55_P2125229	A_55_P2125229	Arhgef2	NM_001198911	4.39124e-10
-1.50308	A_66_P130887	A_66_P130887	Pcdh18	NM_130448	4.42369e-10
1.3778	A_52_P498193	A_52_P498193	Aldh1l2	NM_153543	4.4295e-10
1.30246	A_65_P04580	A_65_P04580	Ppp4r2	XM_006506008	4.43114e-10
-1.18015	A_66_P104365	A_66_P104365	Ccdc167	NM_026782	4.45784e-10
1.19615	A_55_P2282830	A_55_P2282830	2210011K15Rik	XR_878484	4.4627e-10
-1.18644	A_51_P408946	A_51_P408946	Ccne1	NM_007633	4.47303e-10
-1.18305	A_52_P706060	A_52_P706060	Mex3a	NM_001029890	4.5024e-10
1.04699	A_55_P2723629	A_55_P2723629	Rel	NM_009044	4.53256e-10
1.20582	A_51_P452323	A_51_P452323	Nes	NM_016701	4.59819e-10
1.90766	A_55_P2850596	A_55_P2850596	Zswim4	NM_172503	4.70098e-10
1.34461	A_55_P2066697	A_55_P2066697	Trim47	NM_001205081	4.75408e-10
1.42771	A_52_P675530	A_52_P675530	Fat4	NM_183221	4.78213e-10
2.8229	A_52_P265584	A_52_P265584	1810011O10Rik	ENSMUST00000052622	4.79708e-10
1.23521	A_55_P2121701	A_55_P2121701	E530001K10Rik	XR_400035	4.81066e-10
1.1276	A_52_P237159	A_52_P237159	Spty2d1	NM_175318	4.814e-10
1.57564	A_51_P364485	A_51_P364485	Tnfaip2	NM_009396	4.89068e-10
1.37495	A_51_P435239	A_51_P435239	Asap1	NM_010026	4.94598e-10
-1.40988	A_55_P2715136	A_55_P2715136	Myrf	ENSMUST00000189439	4.97979e-10
1.8591	A_51_P487298	A_51_P487298	Vasn	NM_139307	5.01758e-10
1.35968	A_51_P473252	A_51_P473252	Zyx	NM_011777	5.05007e-10
1.11657	A_51_P507242	A_51_P507242	Fosl2	NM_008037	5.09691e-10
1.38273	A_51_P189051	A_51_P189051	Ppp1r27	NM_026814	5.17533e-10
1.06218	A_51_P248674	A_51_P248674	Yars	NM_134151	5.25925e-10
1.14451	A_55_P2902743	A_55_P2902743	Azin1	NM_001102458	5.38635e-10
1.22337	A_51_P329966	A_51_P329966	D6Wsu163e	NM_138594	5.44456e-10
-1.15267	A_55_P2161077	A_55_P2161077	N/A	NAP111447-1	5.46529e-10
1.03048	A_55_P2042934	A_55_P2042934	Zcchc4	NM_001308144	5.52704e-10
1.09838	A_55_P2904840	A_55_P2904840	Skil	NM_011386	5.59626e-10
1.35742	A_52_P197731	A_52_P197731	Arl14ep	NM_001025102	5.60252e-10
-1.09458	A_52_P61774	A_52_P61774	Cinp	AK007812	5.65756e-10
1.28764	A_55_P2722733	A_55_P2722733	N/A	ENSMUST00000120330	5.66814e-10
0.987192	A_51_P313803	A_51_P313803	Zufsp	NM_028287	5.6806e-10
-1.57606	A_55_P2738057	A_55_P2738057	Midn	NM_021565	5.78246e-10
-1.13531	A_51_P395473	A_51_P395473	Tns2	NM_153533	5.79119e-10
1.61082	A_52_P574720	A_52_P574720	Oit3	NM_010959	5.80402e-10
1.29577	A_52_P257590	A_52_P257590	Tgif1	NM_009372	5.80518e-10
-1.04771	A_51_P394394	A_51_P394394	Tspan2	NM_027533	5.98458e-10
-1.06493	A_66_P100365	A_66_P100365	N/A	ENSMUST00000199146	6.16723e-10
-1.24255	A_51_P404077	A_51_P404077	Fzd2	NM_020510	6.16781e-10
0.970274	A_51_P340027	A_51_P340027	Pappa	NM_021362	6.20455e-10
-1.18165	A_55_P2024406	A_55_P2024406	Napepld	NM_178728	6.22764e-10
-2.1507	A_55_P2014506	A_55_P2014506	Amd2	NM_007444	6.38163e-10
-1.04274	A_55_P2076871	A_55_P2076871	Lef1	NM_010703	6.4142e-10
1.15422	A_30_P01026165	A_30_P01026165	N/A	chr5:136371885-136372424_R	6.43612e-10
1.36131	A_55_P2064004	A_55_P2064004	Rapgef2	NM_001099624	6.45798e-10
1.38417	A_51_P116137	A_51_P116137	Lrig1	NM_008377	6.57567e-10
1.08942	A_55_P2834328	A_55_P2834328	Gm28321	XR_373393	6.62881e-10
-1.19019	A_52_P71105	A_52_P71105	Sertad3	NM_133210	6.70121e-10
-1.00396	A_51_P417469	A_51_P417469	Rnaseh2c	NM_026616	6.81812e-10
-1.41552	A_51_P120717	A_51_P120717	Lmnb1	NM_010721	6.99092e-10
-1.31642	A_55_P2232023	A_55_P2232023	AI448005	BB756663	7.01475e-10
0.999176	A_52_P311841	A_52_P311841	Mef2a	NM_001033713	7.11247e-10
-1.42261	A_51_P202801	A_51_P202801	Abcb9	NM_019875	7.14893e-10
1.09267	A_55_P2138306	A_55_P2138306	N/A	ENSMUST00000120059	7.33917e-10
1.74828	A_55_P2714424	A_55_P2714424	Eif2s2	ENSMUST00000147136	7.35315e-10
-1.11315	A_52_P82741	A_52_P82741	Hspa1a	NM_010479	7.45013e-10
1.26678	A_52_P200617	A_52_P200617	Iars	NM_172015	7.5513e-10
-1.31048	A_55_P1962641	A_55_P1962641	Rnf26	NM_153762	7.60568e-10
1.18185	A_55_P1979708	A_55_P1979708	Ubap1	NM_023305	7.6616e-10
1.09779	A_51_P484880	A_51_P484880	Bcl2l11	NM_207680	7.66874e-10
1.15512	A_66_P116632	A_66_P116632	Mafg	NM_010756	7.93192e-10
1.42102	A_51_P489779	A_51_P489779	Cdk6	ENSMUST00000165117	8.00756e-10
1.4454	A_52_P498241	A_52_P498241	Cdkn2b	NM_007670	8.11643e-10
1.23965	A_55_P2071059	A_55_P2071059	Nab2	NM_008668	8.13988e-10
1.10247	A_55_P2907806	A_55_P2907806	Bcl10	NM_009740	8.14174e-10
1.34707	A_51_P323248	A_51_P323248	Sdc4	NM_011521	8.21078e-10
1.16034	A_52_P305279	A_52_P305279	Spata13	NM_001033272	8.30199e-10
1.47107	A_52_P197095	A_52_P197095	Cdk17	NM_146239	8.3207e-10
1.28334	A_66_P118516	A_66_P118516	Gm4131	XM_006519924	8.38827e-10
1.35893	A_55_P2150876	A_55_P2150876	Als2cr12	NM_175370	8.5011e-10
1.29155	A_55_P2251181	A_55_P2251181	2900076A13Rik	AK013795	8.52144e-10
1.12149	A_55_P2035340	A_55_P2035340	LOC105247324	XR_882796	8.54523e-10
-1.25907	A_55_P2079064	A_55_P2079064	Ppnr	S76755	8.66248e-10
-1.2606	A_51_P263407	A_51_P263407	Itpripl1	NM_001163527	8.6787e-10
-1.25784	A_51_P466964	A_51_P466964	Pgp	NM_025954	8.75835e-10
1.6432	A_55_P2045755	A_55_P2045755	Plcxd2	NM_001134480	8.99637e-10
1.20061	A_55_P2940050	A_55_P2940050	Ank2	ENSMUST00000182212	9.11558e-10
-1.13134	A_55_P2805736	A_55_P2805736	Cdc6	NM_011799	9.13408e-10
1.35398	A_51_P237097	A_51_P237097	Pvr	NM_027514	9.20825e-10
1.25397	A_30_P01025844	A_30_P01025844	N/A	chr10:118427606-118430070_R	9.27913e-10
1.05303	A_55_P2109354	A_55_P2109354	Dot1l	NM_199322	9.31375e-10
1.15417	A_52_P185079	A_52_P185079	Xbp1	NM_013842	9.45149e-10
-1.33302	A_51_P126437	A_51_P126437	Enc1	NM_007930	9.46256e-10
1.33305	A_66_P140790	A_66_P140790	N/A	AK046431	9.62367e-10
1.16887	A_55_P2030030	A_55_P2030030	Adssl1	NM_007421	9.68539e-10
1.14213	A_52_P562872	A_52_P562872	4930520O04Rik	BC020150	9.82167e-10
0.989665	A_52_P681310	A_52_P681310	Plaur	NM_011113	9.84956e-10
1.3559	A_51_P157042	A_51_P157042	Ctgf	NM_010217	9.85137e-10
1.38282	A_55_P2037752	A_55_P2037752	Dtna	AK028402	9.91451e-10
1.322	A_51_P371051	A_51_P371051	Glipr1	NM_028608	1.01722e-09
1.09968	A_55_P2735880	A_55_P2735880	Kdm4a	NM_001161823	1.02073e-09
1.28524	A_52_P283628	A_52_P283628	Rps6ka3	NM_148945	1.03087e-09
1.02902	A_51_P221014	A_51_P221014	Cd47	NM_010581	1.0414e-09
1.01129	A_51_P473154	A_51_P473154	Traf5	NM_011633	1.04296e-09
-1.09579	A_66_P118078	A_66_P118078	Pcdh10	NM_001098171	1.0538e-09
1.2279	A_52_P682330	A_52_P682330	Psd3	NM_177698	1.07293e-09
-1.20487	A_55_P2713705	A_55_P2713705	Top2a	ENSMUST00000139730	1.08072e-09
-1.07471	A_51_P475995	A_51_P475995	Thra	NM_178060	1.08387e-09
1.00252	A_55_P2739653	A_55_P2739653	Xbp1	NM_013842	1.08561e-09
1.4853	A_55_P2908530	A_55_P2908530	Dusp1	NM_013642	1.0897e-09
1.34295	A_51_P230507	A_51_P230507	Ell2	NM_138953	1.09083e-09
1.16647	A_55_P2744324	A_55_P2744324	Lrig1	NM_008377	1.09402e-09
1.72732	A_51_P213544	A_51_P213544	Klf4	NM_010637	1.09475e-09
1.08944	A_52_P205797	A_52_P205797	Vgll4	NM_177683	1.10658e-09
1.07813	A_66_P133222	A_66_P133222	Asns	NM_012055	1.11144e-09
1.32806	A_51_P211732	A_51_P211732	Ptpn2	NM_008977	1.12637e-09
-1.06824	A_51_P260871	A_51_P260871	Sdhd	NM_025848	1.14182e-09
1.10014	A_51_P278489	A_51_P278489	Itfg2	NM_133927	1.1504e-09
1.12532	A_51_P173043	A_51_P173043	Egr2	NM_010118	1.16492e-09
1.09545	A_52_P1034794	A_52_P1034794	5430434G16Rik	AK017390	1.17664e-09
-0.936585	A_55_P2024155	A_55_P2024155	Zbtb16	NM_001033324	1.18352e-09
1.36186	A_55_P2099358	A_55_P2099358	Cars	NM_013742	1.19096e-09
-1.1391	A_52_P231170	A_52_P231170	Megf9	NM_172694	1.19278e-09
1.14555	A_55_P2804129	A_55_P2804129	Kcnh8	NM_001031811	1.20176e-09
1.25867	A_55_P2633631	A_55_P2633631	Amn1	NM_001113424	1.20743e-09
-1.08061	A_55_P2807306	A_55_P2807306	Bambi	NM_026505	1.21507e-09
1.14623	A_66_P114982	A_66_P114982	Agpat9	NM_172715	1.222e-09
-1.72245	A_55_P2132147	A_55_P2132147	ND3	ENSMUST00000082411	1.23199e-09
-1.37875	A_65_P20015	A_65_P20015	Elovl6	NM_130450	1.24819e-09
-1.11213	A_55_P2904034	A_55_P2904034	Ankrd9	NM_175207	1.25062e-09
1.30401	A_55_P1988183	A_55_P1988183	Cdkn2b	NM_007670	1.25755e-09
-1.32876	A_55_P2713875	A_55_P2713875	Katnal1	ENSMUST00000152360	1.27635e-09
1.07673	A_51_P473888	A_51_P473888	Il6st	NM_010560	1.28948e-09
1.01165	A_51_P426754	A_51_P426754	Anxa5	NM_009673	1.30771e-09
-1.03373	A_55_P2016712	A_55_P2016712	Msl1	NM_028722	1.32071e-09
-0.965382	A_52_P67444	A_52_P67444	Arih1	NM_019927	1.33068e-09
-1.25816	A_66_P130585	A_66_P130585	A130088B03Rik	AK038224	1.33633e-09
0.954371	A_30_P01029720	A_30_P01029720	N/A	NEAT1	1.36456e-09
1.36588	A_55_P2805968	A_55_P2805968	Usp53	NM_133857	1.38289e-09
1.30503	A_51_P308796	A_51_P308796	Fosl1	NM_010235	1.38504e-09
-1.31008	A_55_P2233368	A_55_P2233368	4930572J10Rik	AK016280	1.40571e-09
0.999166	A_55_P1954436	A_55_P1954436	Gm7967	AK140131	1.42093e-09
1.13598	A_51_P374305	A_51_P374305	Rchy1	NM_026557	1.43818e-09
1.06412	A_55_P2732588	A_55_P2732588	Lactb	NM_030717	1.44248e-09
-1.24067	A_52_P536481	A_52_P536481	Mogs	NM_020619	1.44559e-09
1.57858	A_66_P105032	A_66_P105032	Gm13889	NM_001145034	1.466e-09
0.970703	A_55_P2490484	A_55_P2490484	Dnajb2	NM_001159883	1.48642e-09
0.974943	A_51_P225427	A_51_P225427	Pkp2	NM_026163	1.49252e-09
1.16712	A_55_P2514493	A_55_P2514493	Axdnd1	XM_011238904	1.4984e-09
1.50263	A_52_P658644	A_52_P658644	Fnip1	NM_173753	1.50474e-09
1.55873	A_30_P01021037	A_30_P01021037	N/A	chr2:158169020-158191295_R	1.51247e-09
-1.03836	A_55_P2806412	A_55_P2806412	Zbtb14	NM_009547	1.51391e-09
0.977226	A_52_P397280	A_52_P397280	Smad2	NM_010754	1.54771e-09
1.37029	A_55_P2177278	A_55_P2177278	DXBay18	NM_001025384	1.55686e-09
1.2218	A_30_P01027097	A_30_P01027097	N/A	chr15:66682293-66722977_F	1.58191e-09
-1.3904	A_55_P2076001	A_55_P2076001	Rbm12	NM_029397	1.58613e-09
-1.03742	A_55_P2644451	A_55_P2644451	Alg6	ENSMUST00000124147	1.60068e-09
-1.3706	A_51_P311995	A_51_P311995	Shroom2	NM_172441	1.6009e-09
1.45422	A_66_P106039	A_66_P106039	Dtna	NM_010087	1.60458e-09
1.00241	A_55_P2133652	A_55_P2133652	Cep162	NM_199316	1.62031e-09
-1.18002	A_51_P210474	A_51_P210474	Mrpl18	NM_026310	1.63748e-09
0.967285	A_51_P413910	A_51_P413910	Hmx3	NM_008257	1.64308e-09
1.29264	A_55_P2375194	A_55_P2375194	P2rx3	AK019679	1.68735e-09
-1.17148	A_55_P2172096	A_55_P2172096	Mc1r	NM_008559	1.7096e-09
1.04715	A_66_P136228	A_66_P136228	Rai14	NM_030690	1.73251e-09
0.97797	A_51_P421094	A_51_P421094	Ascc3	NM_198007	1.7352e-09
1.2606	A_51_P272876	A_51_P272876	Fam46a	NM_001160378	1.74074e-09
-0.933187	A_51_P344566	A_51_P344566	Plk1	NM_011121	1.78859e-09
-1.05171	A_55_P2076906	A_55_P2076906	Ehd2	ENSMUST00000098799	1.81296e-09
1.00216	A_55_P1976729	A_55_P1976729	Gm3871	XR_872023	1.81944e-09
-1.38545	A_55_P2123471	A_55_P2123471	Kpna2	NM_010655	1.82695e-09
-1.23613	A_52_P404535	A_52_P404535	Pcdhac2	NM_001003672	1.82924e-09
1.33243	A_55_P2011620	A_55_P2011620	Gpr141	NM_181754	1.82931e-09
1.38408	A_51_P424272	A_51_P424272	Mt4	NM_008631	1.83015e-09
1.71522	A_52_P654703	A_52_P654703	Trim69	NM_080510	1.85177e-09
1.07579	A_55_P2740113	A_55_P2740113	Neat1	NR_003513	1.86276e-09
1.06443	A_55_P2719445	A_55_P2719445	Camk2d	ENSMUST00000134987	1.86773e-09
1.44116	A_55_P2615195	A_55_P2615195	Zfand5	NM_009551	1.87661e-09
-1.40562	A_52_P416756	A_52_P416756	D17H6S56E-5	NM_033075	1.87989e-09
1.08862	A_52_P381665	A_52_P381665	Aff1	NM_133919	1.8874e-09
1.31062	A_66_P127371	A_66_P127371	Arntl	NM_007489	1.92117e-09
1.39125	A_30_P01030501	A_30_P01030501	N/A	chr9:96632664-96653249_R	1.95165e-09
1.14592	A_55_P2647945	A_55_P2647945	Plekha1	NM_133942	2.00134e-09
1.30184	A_51_P482051	A_51_P482051	Cyp3a16	NM_007820	2.01443e-09
1.30694	A_55_P2032147	A_55_P2032147	Wnt9a	NM_139298	2.0198e-09
-1.09705	A_55_P2014987	A_55_P2014987	Gatsl2	NM_030719	2.04471e-09
0.940875	A_51_P370510	A_51_P370510	BC022687	NM_145450	2.04699e-09
-1.28973	A_52_P228667	A_52_P228667	A930004D18Rik	NR_028376	2.04895e-09
-0.95169	A_55_P2809274	A_55_P2809274	Aif1l	NM_145144	2.04937e-09
1.04921	A_55_P2118674	A_55_P2118674	Tnip1	NM_001199275	2.05957e-09
-1.00379	A_55_P2809465	A_55_P2809465	Zfp60	NM_009560	2.06697e-09
1.18002	A_55_P2740331	A_55_P2740331	Atp6v1b2	NM_007509	2.0701e-09
-1.10513	A_55_P2041095	A_55_P2041095	Six4	NM_011382	2.07416e-09
-1.10728	A_55_P2737457	A_55_P2737457	Mat2a	NM_145569	2.0974e-09
1.19268	A_52_P222096	A_52_P222096	4931428F04Rik	NM_028888	2.10046e-09
-1.04449	A_55_P2717722	A_55_P2717722	Tyms	ENSMUST00000154751	2.19218e-09
-0.880373	A_52_P370473	A_52_P370473	Msl1	ENSMUST00000107485	2.19669e-09
1.27441	A_55_P2252251	A_55_P2252251	Olfr1372-ps1	NR_034155	2.20412e-09
1.22286	A_51_P159503	A_51_P159503	Rnf213	ENSMUST00000093902	2.21573e-09
-1.13763	A_52_P649285	A_52_P649285	Cdc26	ENSMUST00000134727	2.2185e-09
1.04603	A_52_P456410	A_52_P456410	5330426P16Rik	AK019912	2.24848e-09
1.30113	A_30_P01018875	A_30_P01018875	N/A	chr2:158169020-158191295_R	2.25627e-09
-1.01404	A_55_P2824105	A_55_P2824105	Fam110a	NM_028666	2.25929e-09
1.30232	A_51_P335094	A_51_P335094	Zcchc4	NM_001308144	2.27128e-09
1.10541	A_55_P2759344	A_55_P2759344	Gm13051	NM_001037926	2.30639e-09
1.20948	A_52_P322474	A_52_P322474	8030451A03Rik	AK033210	2.33915e-09
1.09209	A_55_P2037613	A_55_P2037613	Elmsan1	NM_001163502	2.35275e-09
-0.982432	A_52_P155805	A_52_P155805	2010204K13Rik	NR_027924	2.36456e-09
1.00443	A_65_P13146	A_65_P13146	Bcat1	AK012821	2.40742e-09
-0.917307	A_51_P221132	A_51_P221132	L2hgdh	NM_145443	2.43556e-09
1.0028	A_55_P2085940	A_55_P2085940	Dot1l	ENSMUST00000105336	2.45179e-09
0.982966	A_55_P2911825	A_55_P2911825	Aldh18a1	NM_153554	2.45868e-09
-0.953731	A_55_P2018904	A_55_P2018904	Kbtbd6	NM_001034882	2.45941e-09
-1.09639	A_51_P166648	A_51_P166648	Eva1c	NM_027627	2.45989e-09
1.00738	A_55_P2023446	A_55_P2023446	N/A	NAP096054-001	2.48078e-09
1.28006	A_51_P320137	A_51_P320137	Zxdc	NM_030260	2.54325e-09
1.13631	A_30_P01026746	A_30_P01026746	N/A	chr8:129336539-129400338_R	2.54668e-09
1.66169	A_52_P555603	A_52_P555603	Apbb2	ENSMUST00000160185	2.61123e-09
-0.930613	A_55_P2121856	A_55_P2121856	Ier5l	NM_030244	2.62032e-09
-1.17029	A_51_P226269	A_51_P226269	Rgcc	NM_025427	2.66387e-09
-1.1828	A_55_P2075213	A_55_P2075213	Kbtbd11	NM_029116	2.6641e-09
-1.12666	A_51_P158678	A_51_P158678	Fam181b	NM_021427	2.66756e-09
-1.0212	A_55_P2731241	A_55_P2731241	Slc25a12	ENSMUST00000151937	2.68733e-09
-1.15613	A_51_P502614	A_51_P502614	Dusp6	NM_026268	2.69326e-09
-1.01037	A_51_P483059	A_51_P483059	Dicer1	NM_148948	2.71719e-09
-1.30285	A_51_P151516	A_51_P151516	B230208H11Rik	NR_038027	2.71975e-09
-1.14104	A_51_P215275	A_51_P215275	Hmx2	NM_145998	2.72795e-09
-1.25753	A_66_P118021	A_66_P118021	Hspa1b	NM_010478	2.76449e-09
1.36869	A_66_P118600	A_66_P118600	Lama1	NM_008480	2.7682e-09
1.12935	A_30_P01028805	A_30_P01028805	N/A	chr17:88466300-88495175_F	2.77054e-09
-1.18758	A_51_P258409	A_51_P258409	Hey1	NM_010423	2.79579e-09
1.20491	A_30_P01024333	A_30_P01024333	N/A	chr6:149232359-149235295_R	2.79699e-09
-1.12703	A_52_P306327	A_52_P306327	Igf1	AK050118	2.83373e-09
-0.977902	A_55_P2139753	A_55_P2139753	Jade2	NM_199299	2.84356e-09
1.32275	A_65_P12745	A_65_P12745	Arhgef2	NM_001198911	2.85564e-09
0.938527	A_51_P351137	A_51_P351137	Tbce	NM_178337	2.90835e-09
-1.22794	A_52_P96772	A_52_P96772	Pgp	AK012010	3.00593e-09
-1.68159	A_55_P2741784	A_55_P2741784	Pif1	NM_172453	3.00854e-09
-1.09218	A_55_P2494179	A_55_P2494179	Ankrd10	NM_001167967	3.01324e-09
1.2276	A_51_P117477	A_51_P117477	Slc27a1	NM_011977	3.04927e-09
-0.983781	A_51_P300726	A_51_P300726	Sigmar1	NM_011014	3.06751e-09
0.953479	A_65_P14895	A_65_P14895	N/A	AK081879	3.07571e-09
-1.02864	A_55_P2717419	A_55_P2717419	Rnf122	ENSMUST00000162640	3.16133e-09
1.15994	A_51_P208922	A_51_P208922	Stc2	NM_011491	3.18648e-09
1.18618	A_66_P113861	A_66_P113861	Cdk6	NM_009873	3.21778e-09
1.09677	A_55_P2720268	A_55_P2720268	Apbb2	ENSMUST00000159847	3.22516e-09
1.25721	A_52_P578266	A_52_P578266	Tank	NM_011529	3.25256e-09
-1.13993	A_55_P2014570	A_55_P2014570	Zfp961	NM_001164581	3.26624e-09
0.986785	A_52_P100199	A_52_P100199	Abhd10	NM_172511	3.30923e-09
-1.11874	A_55_P2728123	A_55_P2728123	Hmgcr	BC019782	3.30976e-09
1.20566	A_52_P24428	A_52_P24428	Ankrd11	ENSMUST00000098334	3.33328e-09
1.88434	A_55_P2739449	A_55_P2739449	Slc3a2	AK180963	3.41055e-09
0.946895	A_51_P427530	A_51_P427530	Pgm1	NM_025700	3.45918e-09
-1.05188	A_55_P2126192	A_55_P2126192	Lgr5	NM_010195	3.47839e-09
-1.11015	A_66_P105123	A_66_P105123	N/A	AK136349	3.49671e-09
0.941061	A_55_P2454896	A_55_P2454896	Amn1	NM_001113424	3.50682e-09
1.19063	A_55_P2809133	A_55_P2809133	Aldh1l2	NM_153543	3.51776e-09
-1.3478	A_52_P799815	A_52_P799815	Tmem171	NM_001025606	3.518e-09
1.06708	A_55_P2714484	A_55_P2714484	Ankrd11	ENSMUST00000174833	3.56153e-09
1.10362	A_65_P10351	A_65_P10351	Atp2b1	NM_026482	3.6116e-09
1.3161	A_55_P1993899	A_55_P1993899	4930562C15Rik	ENSMUST00000177042	3.64646e-09
1.12945	A_66_P121516	A_66_P121516	Rhbdd1	NM_001122685	3.68287e-09
1.07357	A_52_P616392	A_52_P616392	Sbno2	NM_183426	3.72583e-09
-1.18922	A_66_P122339	A_66_P122339	1700042O10Rik	NR_045178	3.72767e-09
1.03653	A_51_P129108	A_51_P129108	Atf6	NM_001081304	3.75035e-09
1.55376	A_52_P315280	A_52_P315280	Nktr	NM_010918	3.77344e-09
1.1317	A_51_P156857	A_51_P156857	Smim3	NM_134133	3.82298e-09
-1.12008	A_55_P2503227	A_55_P2503227	Pou3f2	NM_008899	3.85611e-09
1.66868	A_55_P2091676	A_55_P2091676	Fas	NM_007987	3.88131e-09
1.00451	A_66_P115254	A_66_P115254	Tmod1	NM_021883	3.9659e-09
0.910161	A_51_P269216	A_51_P269216	Atf5	NM_030693	3.97575e-09
-1.05333	A_55_P2806297	A_55_P2806297	Rilpl2	NM_030259	4.06071e-09
-1.19831	A_55_P2741464	A_55_P2741464	Kirrel3	AK122566	4.07089e-09
1.25363	A_51_P124719	A_51_P124719	Ccdc93	NM_001025156	4.08491e-09
1.22187	A_55_P2369474	A_55_P2369474	Nr1h4	NM_001163504	4.1005e-09
-1.04967	A_55_P2718730	A_55_P2718730	Myo18a	ENSMUST00000100443	4.11507e-09
-1.27766	A_55_P2060672	A_55_P2060672	Hoxa3	NM_010452	4.12077e-09
0.962716	A_51_P245796	A_51_P245796	Ddit4	NM_029083	4.12744e-09
1.01562	A_52_P17115	A_52_P17115	Znrf1	NM_133206	4.13785e-09
0.942406	A_52_P564908	A_52_P564908	Rps9	ENSMUST00000136858	4.154e-09
-1.32069	A_51_P208121	A_51_P208121	Klhl25	NM_182782	4.16226e-09
0.906599	A_55_P2014209	A_55_P2014209	Scyl2	NM_198021	4.1691e-09
1.25175	A_51_P327570	A_51_P327570	1700066C05Rik	XM_001473318	4.27594e-09
-1.17613	A_55_P2011146	A_55_P2011146	Reep1	NM_178608	4.28013e-09
1.08968	A_51_P409429	A_51_P409429	Aars	NM_146217	4.3052e-09
-0.884519	A_51_P413545	A_51_P413545	Txndc11	NM_029582	4.31376e-09
1.17967	A_51_P282609	A_51_P282609	Grik1	NM_146072	4.32035e-09
1.42734	A_55_P2724794	A_55_P2724794	Gpr137b	XM_006516805	4.36011e-09
-1.12289	A_51_P463428	A_51_P463428	Pik3ip1	NM_178149	4.41179e-09
1.17954	A_55_P2729388	A_55_P2729388	Slco3a1	AK031280	4.41735e-09
-0.89865	A_52_P268549	A_52_P268549	Rhno1	NR_027360	4.42444e-09
-1.17349	A_66_P101068	A_66_P101068	Sapcd2	NM_001081085	4.43205e-09
1.30546	A_55_P2809600	A_55_P2809600	Cpeb4	NM_026252	4.4373e-09
-0.93109	A_66_P131101	A_66_P131101	Rbms2	NM_001039080	4.44451e-09
-1.13774	A_51_P393958	A_51_P393958	Fbxo5	NM_025995	4.46557e-09
-1.07088	A_65_P12251	A_65_P12251	Fut9	NM_010243	4.50014e-09
-1.30313	A_55_P2033917	A_55_P2033917	Fut10	NM_001286422	4.60722e-09
-0.951928	A_52_P49136	A_52_P49136	Sipa1l1	AK051853	4.61515e-09
1.17865	A_51_P315555	A_51_P315555	Nars	NM_027350	4.62361e-09
-0.988111	A_51_P126626	A_51_P126626	Zfp503	NM_145459	4.6304e-09
1.12241	A_51_P203955	A_51_P203955	Gbp2	NM_010260	4.71178e-09
-0.938992	A_55_P2621893	A_55_P2621893	Casp8ap2	NM_011997	4.7827e-09
1.05575	A_55_P2728257	A_55_P2728257	Cyld	NM_001128171	4.80541e-09
0.993682	A_51_P219789	A_51_P219789	H2-Q2	NM_010392	4.81785e-09
1.15506	A_55_P2936113	A_55_P2936113	4930503L19Rik	NM_172967	4.82374e-09
1.04273	A_55_P2053127	A_55_P2053127	Foxg1	NM_001160112	4.83949e-09
-1.14109	A_52_P339996	A_52_P339996	Slc6a6	NM_009320	4.86594e-09
-1.23246	A_52_P607075	A_52_P607075	E2f7	ENSMUST00000174810	4.897e-09
-0.997994	A_55_P2733147	A_55_P2733147	A630065K11Rik	AK084270	5.08464e-09
-0.944524	A_52_P649249	A_52_P649249	Xrcc6bp1	NM_026858	5.11808e-09
-1.40308	A_52_P89477	A_52_P89477	Bcl9	NM_029933	5.12186e-09
-0.994623	A_55_P2000182	A_55_P2000182	Slc5a6	NM_001177621	5.12804e-09
0.991289	A_55_P2501876	A_55_P2501876	H2-L	NM_001267808	5.1542e-09
-1.07276	A_55_P2719219	A_55_P2719219	Slc25a23	ENSMUST00000165187	5.19331e-09
1.10329	A_55_P2740898	A_55_P2740898	Gas5	NR_002840	5.20878e-09
1.10832	A_52_P574653	A_52_P574653	Bid	NM_007544	5.22641e-09
1.23195	A_52_P218002	A_52_P218002	Wdr36	NM_144863	5.23652e-09
1.10079	A_51_P152845	A_51_P152845	Trim24	NM_145076	5.32468e-09
-0.991061	A_51_P240864	A_51_P240864	Sppl3	NM_029012	5.4081e-09
-0.928033	A_30_P01032673	A_30_P01032673	N/A	chr11:112898724-113062945_R	5.44247e-09
-1.0363	A_55_P2093291	A_55_P2093291	Coil	NM_016706	5.46631e-09
0.96831	A_66_P125921	A_66_P125921	Dync1li1	ENSMUST00000047404	5.50768e-09
1.44213	A_55_P2088028	A_55_P2088028	Mtss1	NM_144800	5.55135e-09
0.983342	A_55_P2053413	A_55_P2053413	Olfr5	NM_146914	5.60364e-09
0.985791	A_51_P149562	A_51_P149562	Apbb2	NM_009686	5.62928e-09
-1.05958	A_51_P365656	A_51_P365656	Tmem101	NM_029649	5.70418e-09
1.06047	A_51_P493886	A_51_P493886	Gpt2	NM_173866	5.73095e-09
-1.00975	A_55_P2141084	A_55_P2141084	Tenm4	NM_011858	5.74667e-09
1.45065	A_55_P2103698	A_55_P2103698	Isg15	NM_015783	5.76645e-09
0.923269	A_51_P479052	A_51_P479052	Tars	NM_033074	5.7991e-09
1.14028	A_51_P393748	A_51_P393748	Ddx58	NM_172689	5.80253e-09
1.02805	A_30_P01024275	A_30_P01024275	N/A	chr8:124397412-124398022_R	5.81125e-09
0.88928	A_55_P2799796	A_55_P2799796	Tbc1d10a	NM_134023	5.8323e-09
0.91164	A_51_P508088	A_51_P508088	Zfp142	NM_029888	5.8412e-09
0.924107	A_51_P270286	A_51_P270286	Dync1li1	NM_146229	5.92891e-09
1.06527	A_55_P2745162	A_55_P2745162	Cdk17	FN434124	5.94629e-09
-0.951829	A_65_P01437	A_65_P01437	Pnmal2	NM_001099636	5.96031e-09
-0.920321	A_55_P2730028	A_55_P2730028	Arhgap4	ENSMUST00000149135	5.96824e-09
-1.06435	A_55_P2035326	A_55_P2035326	D5Ertd605e	NR_033625	5.97942e-09
1.18755	A_66_P119930	A_66_P119930	A630091E08Rik	AK029098	5.99586e-09
1.1482	A_66_P122506	A_66_P122506	Lcp2	NM_010696	6.07626e-09
1.32034	A_66_P118460	A_66_P118460	N/A	ENSMUST00000101010	6.1776e-09
1.03387	A_52_P406507	A_52_P406507	Mus81	NM_027877	6.1818e-09
-1.02614	A_52_P439263	A_52_P439263	Ugt8a	NM_011674	6.1872e-09
-1.03451	A_55_P2408355	A_55_P2408355	BB166591	AK037728	6.24424e-09
1.19481	A_55_P2022074	A_55_P2022074	Klf10	NM_013692	6.24828e-09
-0.996947	A_55_P2325663	A_55_P2325663	Cers3	NM_001164201	6.3548e-09
0.860658	A_55_P2715266	A_55_P2715266	Ppa1	ENSMUST00000160470	6.36475e-09
1.04265	A_51_P113403	A_51_P113403	Slc26a11	NM_178743	6.40497e-09
1.12435	A_52_P14453	A_52_P14453	Atxn1	NM_009124	6.51426e-09
0.908493	A_55_P2732523	A_55_P2732523	Mrps31	AK078073	6.56988e-09
0.967649	A_55_P2097553	A_55_P2097553	C77080	NM_001033189	6.61615e-09
1.03448	A_55_P1970033	A_55_P1970033	Per1	NM_011065	6.66051e-09
1.06313	A_55_P2031207	A_55_P2031207	Ggnbp2	NM_153144	6.68506e-09
0.959549	A_65_P20823	A_65_P20823	N/A	AK145572	6.70308e-09
-1.10607	A_51_P248857	A_51_P248857	Fam212a	NM_026597	6.78254e-09
1.09456	A_51_P241407	A_51_P241407	Arap2	NM_178407	6.85498e-09
-1.28107	A_66_P131954	A_66_P131954	N/A	AK043180	6.86377e-09
-0.949762	A_51_P206203	A_51_P206203	Mrgprf	NM_145379	6.96553e-09
1.08381	A_55_P2063216	A_55_P2063216	Dusp14	NM_019819	7.06062e-09
-0.88276	A_52_P650387	A_52_P650387	Ccnjl	NM_001045530	7.0643e-09
1.02289	A_30_P01032525	A_30_P01032525	N/A	chr8:94841965-94881130_R	7.1585e-09
0.978728	A_51_P230987	A_51_P230987	Pi4k2b	NM_025951	7.20107e-09
-1.01604	A_51_P500344	A_51_P500344	Mat2a	NM_145569	7.23175e-09
1.29499	A_55_P2107207	A_55_P2107207	Gpr137b	XR_382078	7.35037e-09
-1.38415	A_51_P443723	A_51_P443723	Slc35c1	NM_211358	7.47451e-09
0.978968	A_52_P126513	A_52_P126513	Ago3	ENSMUST00000069097	7.52329e-09
1.14064	A_51_P228883	A_51_P228883	Htatip2	NM_016865	7.52587e-09
-1.00654	A_51_P515649	A_51_P515649	Pcdhb22	NM_053147	7.55554e-09
-1.11279	A_52_P350012	A_52_P350012	Megf9	ENSMUST00000107359	7.56046e-09
1.05496	A_51_P214837	A_51_P214837	Arhgap12	NM_001039692	7.59552e-09
-1.21664	A_52_P117393	A_52_P117393	Tlr6	NM_011604	7.65617e-09
1.03799	A_51_P224362	A_51_P224362	Akap6	NM_198111	7.72613e-09
1.25111	A_30_P01031808	A_30_P01031808	N/A	chr17:88466300-88495175_F	7.73727e-09
-0.861203	A_52_P292853	A_52_P292853	Napepld	NM_178728	7.76125e-09
0.982082	A_55_P1968668	A_55_P1968668	Gpatch2l	NM_027405	7.76495e-09
1.26902	A_55_P2106175	A_55_P2106175	Gch1	NM_008102	7.77136e-09
1.09702	A_51_P241995	A_51_P241995	Col5a3	NM_016919	7.77306e-09
0.976388	A_55_P2121275	A_55_P2121275	Gm4907	NM_001034864	7.79229e-09
0.936166	A_55_P2909577	A_55_P2909577	Atp2b1	NM_026482	7.80727e-09
-1.20178	A_55_P1965169	A_55_P1965169	N/A	AK086977	7.95464e-09
-1.52658	A_55_P2907840	A_55_P2907840	Nrep	NM_053078	7.99398e-09
-1.05576	A_55_P2723209	A_55_P2723209	Zfp322a	NM_001286155	8.01369e-09
1.09257	A_51_P208525	A_51_P208525	Cr2	NM_007758	8.31013e-09
0.956395	A_55_P1994290	A_55_P1994290	Gm10791	NR_045889	8.32885e-09
-0.809693	A_52_P539161	A_52_P539161	Rdh11	NM_021557	8.33161e-09
1.03712	A_55_P1978136	A_55_P1978136	Tnip2	NM_139064	8.34605e-09
-0.886587	A_55_P2199118	A_55_P2199118	Bend4	NM_001164806	8.7227e-09
-1.03062	A_51_P430485	A_51_P430485	Commd5	NM_025536	8.76598e-09
-0.973277	A_66_P137152	A_66_P137152	Zbtb8os	NM_025970	8.83039e-09
-1.06362	A_30_P01024606	A_30_P01024606	N/A	chr5:35975265-35982561_F	8.83181e-09
0.856065	A_66_P105457	A_66_P105457	Tpm1	NM_001164248	8.91522e-09
0.983342	A_55_P1985768	A_55_P1985768	Ttyh2	NM_053273	8.98683e-09
-0.997015	A_51_P205215	A_51_P205215	Klhl30	NM_027551	9.02449e-09
-0.960929	A_52_P319726	A_52_P319726	Cdc14a	AK032515	9.1337e-09
0.956456	A_55_P1996212	A_55_P1996212	Zbtb2	NM_001033466	9.16711e-09
1.25081	A_52_P109270	A_52_P109270	P3h2	NM_173379	9.17132e-09
-1.08682	A_52_P376169	A_52_P376169	Lypd6	NM_177139	9.24896e-09
0.881877	A_51_P141772	A_51_P141772	Uhrf2	NM_144873	9.27358e-09
-1.18966	A_55_P1967069	A_55_P1967069	Lpar6	NM_175116	9.37156e-09
1.10376	A_55_P2100586	A_55_P2100586	Cass4	NM_001080820	9.37908e-09
-1.0023	A_55_P2088630	A_55_P2088630	Ap3s2	NM_009682	9.45448e-09
0.902865	A_55_P2714000	A_55_P2714000	Mob3a	NM_172457	9.56087e-09
1.19379	A_55_P2043200	A_55_P2043200	Gm6647	XM_011240678	9.7108e-09
-1.00609	A_55_P2929773	A_55_P2929773	Ccna2	NM_009828	1.01292e-08
0.968099	A_30_P01028991	A_30_P01028991	N/A	chr10:81846505-81863606_F	1.02104e-08
-1.24057	A_55_P2045812	A_55_P2045812	Sigmar1	NM_011014	1.02261e-08
-1.02435	A_55_P2487919	A_55_P2487919	Patz1	NM_019574	1.03482e-08
0.999865	A_51_P304469	A_51_P304469	Stxbp3	NM_011504	1.04383e-08
1.20055	A_55_P2806904	A_55_P2806904	Mthfr	NM_001161798	1.05266e-08
0.863973	A_52_P406995	A_52_P406995	Sepsecs	NM_172490	1.0541e-08
-0.902645	A_66_P100733	A_66_P100733	Cd3eap	NM_145822	1.06634e-08
-0.991382	A_52_P307893	A_52_P307893	Pip4k2b	NM_054051	1.07806e-08
1.86534	A_55_P2038682	A_55_P2038682	N/A	BB759059	1.08159e-08
1.00984	A_51_P361120	A_51_P361120	Dus2	NM_025518	1.08631e-08
-0.92831	A_51_P337210	A_51_P337210	Lrrc4	NM_138682	1.08985e-08
-1.00742	A_55_P2889696	A_55_P2889696	Mbp	NM_010777	1.10065e-08
-1.2969	A_65_P00524	A_65_P00524	N/A	AK143125	1.10216e-08
1.06656	A_55_P2811778	A_55_P2811778	Trio	NM_001081302	1.10243e-08
1.11583	A_55_P2735445	A_55_P2735445	Arntl	NM_007489	1.10284e-08
0.981247	A_52_P663413	A_52_P663413	P4ha2	NM_011031	1.11334e-08
-1.25694	A_51_P153224	A_51_P153224	Zdhhc12	NM_025428	1.1237e-08
0.968561	A_55_P2943414	A_55_P2943414	Eef2k	NM_007908	1.12873e-08
0.878629	A_51_P181722	A_51_P181722	Rbks	NM_153196	1.13033e-08
0.842477	A_51_P331805	A_51_P331805	Kctd15	NM_146188	1.13476e-08
-1.19307	A_52_P215409	A_52_P215409	C130071C03Rik	NR_015561	1.1348e-08
0.889692	A_51_P304449	A_51_P304449	N/A	AK031960	1.13866e-08
0.906386	A_52_P427174	A_52_P427174	Zfp202	NM_030713	1.14182e-08
-1.10317	A_52_P209944	A_52_P209944	C130071C03Rik	KF032589	1.1473e-08
-0.81274	A_52_P458000	A_52_P458000	AI467606	NM_178901	1.14911e-08
-1.13206	A_51_P332837	A_51_P332837	Clrn1	NM_153384	1.14971e-08
0.851856	A_51_P503896	A_51_P503896	Pycr1	ENSMUST00000026133	1.14996e-08
-1.06503	A_55_P2720455	A_55_P2720455	Ankrd44	ENSMUST00000179398	1.17044e-08
-1.14737	A_55_P2743440	A_55_P2743440	Tacc2	NM_001004468	1.17682e-08
-1.19627	A_55_P2719384	A_55_P2719384	E2f8	ENSMUST00000136142	1.18432e-08
-0.99811	A_30_P01033277	A_30_P01033277	N/A	chr5:22058025-22072475_R	1.1987e-08
1.46272	A_55_P2023772	A_55_P2023772	Fam107b	NM_025626	1.19936e-08
1.38007	A_55_P2840806	A_55_P2840806	Pcnx	NM_018814	1.2014e-08
1.05381	A_66_P127612	A_66_P127612	4833438C02Rik	XR_877896	1.20307e-08
-0.993165	A_51_P495232	A_51_P495232	Gpx8	NM_027127	1.20547e-08
-0.824693	A_51_P431852	A_51_P431852	Uqcrh	NM_025641	1.2073e-08
-1.38161	A_55_P2729418	A_55_P2729418	Antxr1	AK031465	1.20748e-08
1.45945	A_55_P2074337	A_55_P2074337	Ngf	NM_013609	1.21631e-08
0.875294	A_65_P19395	A_65_P19395	H2-D1	NM_010380	1.22663e-08
0.991046	A_65_P10913	A_65_P10913	Tgfb2	NM_009367	1.23161e-08
-0.970155	A_55_P2481869	A_55_P2481869	Prmt6	NM_178891	1.24905e-08
0.854714	A_52_P439932	A_52_P439932	Ccdc130	NM_026350	1.26081e-08
-1.07715	A_55_P2718338	A_55_P2718338	Dzip1l	ENSMUST00000190893	1.26089e-08
0.946478	A_55_P2084691	A_55_P2084691	Hist1h2ac	AK033518	1.27463e-08
0.972902	A_51_P382253	A_51_P382253	Rnf2	NM_011277	1.29887e-08
0.990871	A_55_P2603993	A_55_P2603993	Eps15	ENSMUST00000126015	1.30448e-08
0.942016	A_55_P2729120	A_55_P2729120	Nat6	NM_019750	1.3049e-08
0.937646	A_55_P1978830	A_55_P1978830	Camk2d	NM_001025439	1.30793e-08
-0.859781	A_55_P2227355	A_55_P2227355	Ptpro	NM_011216	1.30957e-08
0.892019	A_52_P170635	A_52_P170635	Sirpa	NM_007547	1.33221e-08
0.999611	A_55_P2178733	A_55_P2178733	Tbc1d1	NM_019636	1.33339e-08
-0.940479	A_66_P115690	A_66_P115690	Hoxa10	NM_008263	1.36381e-08
-0.993694	A_51_P440892	A_51_P440892	Dph2	NM_026344	1.36985e-08
1.26062	A_51_P197596	A_51_P197596	Afap1l2	NM_146102	1.37673e-08
0.801562	A_52_P623751	A_52_P623751	Fem1b	NM_010193	1.37718e-08
1.01362	A_55_P2031407	A_55_P2031407	N/A	NAP111752-1	1.3794e-08
-0.948247	A_51_P490136	A_51_P490136	Spry1	NM_011896	1.37954e-08
1.25028	A_66_P134585	A_66_P134585	Rusc2	NM_001037709	1.40754e-08
0.972324	A_55_P2743452	A_55_P2743452	Cr2	NM_007758	1.40946e-08
0.9766	A_51_P211765	A_51_P211765	Rin1	NM_145495	1.41413e-08
-0.798206	A_55_P2766491	A_55_P2766491	Slc35a4	NM_026404	1.42481e-08
0.979561	A_51_P505229	A_51_P505229	Gtpbp8	NM_025332	1.42672e-08
-1.06561	A_52_P255224	A_52_P255224	N/A	ENSMUST00000179344	1.44688e-08
-1.21582	A_55_P2856671	A_55_P2856671	Ccnd3	ENSMUST00000182281	1.45186e-08
0.959446	A_55_P2736570	A_55_P2736570	Pim1	NM_008842	1.4563e-08
-1.0709	A_55_P2735067	A_55_P2735067	N/A	AK140265	1.46992e-08
1.17288	A_51_P297069	A_51_P297069	Tmod1	NM_021883	1.47371e-08
0.961852	A_52_P465886	A_52_P465886	Gramd3	NM_026240	1.47704e-08
1.13189	A_52_P315369	A_52_P315369	Cyb5r1	NM_028057	1.4836e-08
1.00074	A_55_P2350022	A_55_P2350022	Akap6	NM_198111	1.49084e-08
0.98376	A_55_P1992954	A_55_P1992954	Ddr2	NM_022563	1.49844e-08
1.01343	A_52_P282500	A_52_P282500	Kif21b	NM_001039472	1.50861e-08
1.02558	A_55_P2734762	A_55_P2734762	Ahnak2	XM_006543025	1.52185e-08
1.30875	A_51_P516133	A_51_P516133	Hist1h1c	ENSMUST00000040914	1.53128e-08
-1.09593	A_55_P2152049	A_55_P2152049	Xrcc3	NM_028875	1.53825e-08
0.885852	A_55_P2092953	A_55_P2092953	Traf5	NM_011633	1.55296e-08
0.822183	A_55_P1976204	A_55_P1976204	Cdkn1a	ENSMUST00000122348	1.55518e-08
-0.908804	A_65_P12625	A_65_P12625	Hmgb2	NM_008252	1.55669e-08
-0.963482	A_51_P465582	A_51_P465582	Hdhd3	NM_024257	1.55921e-08
0.875769	A_52_P332898	A_52_P332898	Taco1os	AK019365	1.57135e-08
-1.13667	A_65_P15533	A_65_P15533	Top2a	ENSMUST00000129777	1.60916e-08
0.923177	A_55_P2002903	A_55_P2002903	Smoc2	NM_022315	1.61398e-08
-1.22334	A_55_P2729648	A_55_P2729648	9330159F19Rik	NM_001162537	1.6221e-08
0.843569	A_51_P502838	A_51_P502838	Ube2h	NM_009459	1.62706e-08
0.920022	A_55_P2142830	A_55_P2142830	Ninj1	NM_013610	1.63252e-08
0.953494	A_52_P149743	A_52_P149743	Rnf2	NM_011277	1.66052e-08
-0.908334	A_55_P2488554	A_55_P2488554	Cbx6	NM_028763	1.66759e-08
1.34824	A_51_P206134	A_51_P206134	Akna	NM_001045514	1.67026e-08
-0.891728	A_55_P2121945	A_55_P2121945	Cnot6l	NM_001285511	1.67045e-08
-0.987922	A_55_P2918958	A_55_P2918958	Ccnd3	NM_001081636	1.69048e-08
-1.14377	A_65_P08033	A_65_P08033	Kif22	AK164052	1.74108e-08
-1.5611	A_55_P2084797	A_55_P2084797	Aff3	ENSMUST00000027250	1.7721e-08
-0.982198	A_52_P586679	A_52_P586679	Six1	NM_009189	1.78589e-08
-0.948554	A_55_P2340101	A_55_P2340101	LOC102643247	XR_401842	1.83187e-08
0.967066	A_51_P258473	A_51_P258473	4931429I11Rik	NM_001081121	1.83382e-08
-0.89512	A_51_P372585	A_51_P372585	Tusc2	NM_019742	1.84007e-08
0.828916	A_65_P19138	A_65_P19138	2007-03-01	ENSMUST00000102748	1.84727e-08
0.857682	A_51_P450740	A_51_P450740	Ptpn21	NM_011877	1.85097e-08
-0.873622	A_55_P2065149	A_55_P2065149	Kdm2b	NM_001003953	1.85528e-08
0.936958	A_30_P01025836	A_30_P01025836	N/A	chr17:87483814-87493039_R	1.85812e-08
1.31891	A_55_P1958887	A_55_P1958887	DXBay18	NM_001025384	1.8713e-08
1.15093	A_55_P2731571	A_55_P2731571	Nrcam	AK048567	1.87452e-08
1.12114	A_55_P2057528	A_55_P2057528	Arl4d	NM_025404	1.90364e-08
1.5448	A_51_P227392	A_51_P227392	Rhou	NM_133955	1.92032e-08
-0.94712	A_52_P564005	A_52_P564005	Zfp251	AK018584	1.9283e-08
0.927881	A_51_P339305	A_51_P339305	Banp	NM_016812	1.94068e-08
0.854747	A_52_P480402	A_52_P480402	Avl9	NM_030235	1.94747e-08
-1.21024	A_66_P133441	A_66_P133441	Slitrk5	NM_198865	1.94907e-08
1.05809	A_55_P2105819	A_55_P2105819	Tbc1d31	XM_006520698	1.95855e-08
0.946103	A_51_P225630	A_51_P225630	Ggnbp2	NM_153144	1.96765e-08
-0.998845	A_55_P1988872	A_55_P1988872	Bcl11a	NM_001242934	1.96983e-08
0.982448	A_51_P293688	A_51_P293688	Rab32	NM_026405	1.97593e-08
1.08753	A_30_P01024768	A_30_P01024768	N/A	chr16:77670599-77691642_F	1.98059e-08
1.02586	A_55_P2805339	A_55_P2805339	Grik1	NM_010348	1.98443e-08
0.893729	A_55_P2048164	A_55_P2048164	Msantd3	NM_001145924	1.99966e-08
1.31238	A_52_P527106	A_52_P527106	Arhgap12	NM_001039692	2.00147e-08
-0.935457	A_55_P2106916	A_55_P2106916	Kcna1	NM_010595	2.02216e-08
1.02532	A_51_P275496	A_51_P275496	Gm39749	XR_865917	2.05338e-08
1.21049	A_51_P448618	A_51_P448618	Slc16a10	NM_001114332	2.06477e-08
0.801054	A_51_P106859	A_51_P106859	Lsm10	NM_138721	2.08964e-08
-0.997341	A_51_P352968	A_51_P352968	Marcks	NM_008538	2.09726e-08
0.910657	A_51_P244792	A_51_P244792	Rgs17	NM_019958	2.11425e-08
-0.933102	A_55_P2075769	A_55_P2075769	Ube2n	NM_080560	2.12102e-08
0.807821	A_51_P270891	A_51_P270891	1700056E22Rik	NM_028516	2.12725e-08
-0.879271	A_55_P2832341	A_55_P2832341	Tspan15	NM_197996	2.12801e-08
0.816615	A_55_P1985984	A_55_P1985984	Actg1	NM_009609	2.13903e-08
-0.81494	A_55_P2371105	A_55_P2371105	Sox2ot	AK031919	2.15045e-08
-0.996778	A_55_P1974442	A_55_P1974442	Sumf2	NM_026445	2.1539e-08
-1.18964	A_66_P120657	A_66_P120657	L3mbtl2	NM_145993	2.16161e-08
0.775014	A_52_P257728	A_52_P257728	Cnnm4	NM_033570	2.16512e-08
0.83973	A_55_P2050697	A_55_P2050697	Nfkbil1	NM_010909	2.17395e-08
-0.771825	A_55_P2049577	A_55_P2049577	Aggf1	NM_025630	2.17799e-08
1.04458	A_52_P572765	A_52_P572765	Dtna	XM_011246835	2.18706e-08
-0.949254	A_66_P101631	A_66_P101631	Zfp27	NM_001285797	2.20917e-08
0.994616	A_52_P306305	A_52_P306305	Akap2	NM_001035533	2.22434e-08
0.903948	A_55_P2741180	A_55_P2741180	Traf2	NM_001290413	2.26426e-08
-1.06912	A_65_P05540	A_65_P05540	N/A	AK037590	2.29505e-08
-1.05058	A_55_P2049429	A_55_P2049429	Phtf2	NM_172992	2.29646e-08
1.19106	A_51_P436002	A_51_P436002	Hivep1	NM_007772	2.31224e-08
-1.39455	A_51_P365152	A_51_P365152	Hs3st1	NM_010474	2.31321e-08
1.02067	A_55_P2071513	A_55_P2071513	N/A	ENSMUST00000121675	2.32019e-08
0.817528	A_55_P2144461	A_55_P2144461	Suv420h1	NM_001167885	2.33152e-08
1.19722	A_55_P1983638	A_55_P1983638	Mapk6	NM_027418	2.34137e-08
1.4417	A_55_P2419021	A_55_P2419021	9330188P03Rik	NR_102319	2.36196e-08
-0.946198	A_52_P664617	A_52_P664617	Zfp472	NM_153063	2.40814e-08
-1.13759	A_51_P245525	A_51_P245525	ND4	ENSMUST00000082414	2.41765e-08
-0.953687	A_51_P229875	A_51_P229875	E330009J07Rik	XM_006506138	2.42616e-08
-0.791525	A_51_P258766	A_51_P258766	Smo	NM_176996	2.44764e-08
-0.962717	A_52_P512807	A_52_P512807	Ccny	XM_006526199	2.47088e-08
1.13144	A_51_P341465	A_51_P341465	Csf2ra	NM_009970	2.48385e-08
-0.952204	A_52_P24160	A_52_P24160	Mrpl51	NM_025595	2.48426e-08
-0.847376	A_55_P2892369	A_55_P2892369	Hmgb2	NM_008252	2.50505e-08
1.02883	A_52_P513177	A_52_P513177	Sla	NM_001029841	2.51573e-08
-0.845475	A_66_P117730	A_66_P117730	Hapln1	NM_013500	2.52407e-08
-1.08515	A_55_P1984344	A_55_P1984344	Rhox2h	NM_001100465	2.52458e-08
-0.796949	A_52_P490863	A_52_P490863	Nop10	NM_025403	2.52504e-08
1.22666	A_55_P2124153	A_55_P2124153	Rusc2	NM_001037709	2.52903e-08
0.948747	A_51_P209372	A_51_P209372	Msmo1	NM_025436	2.58529e-08
-0.784107	A_51_P215922	A_51_P215922	Casp6	NM_009811	2.61068e-08
0.817517	A_52_P643165	A_52_P643165	Samd4	NM_001037221	2.61538e-08
-0.935275	A_51_P277718	A_51_P277718	Cenpc1	NM_007683	2.66267e-08
-0.959731	A_51_P123795	A_51_P123795	Zfp637	NM_177684	2.6633e-08
0.83557	A_51_P222386	A_51_P222386	Tbc1d10a	NM_134023	2.67652e-08
-0.808441	A_55_P2307080	A_55_P2307080	D130051D11Rik	AK083890	2.68679e-08
1.19069	A_55_P2017972	A_55_P2017972	Slc7a5	NM_011404	2.71043e-08
0.911665	A_52_P49945	A_52_P49945	Cdk17	NM_146239	2.71625e-08
-0.837634	A_66_P102946	A_66_P102946	Hrsp12	NM_008287	2.73479e-08
0.980213	A_55_P2804601	A_55_P2804601	Vav3	NM_020505	2.76591e-08
1.03059	A_51_P195958	A_51_P195958	Phlda1	NM_009344	2.78577e-08
0.993315	A_52_P747383	A_52_P747383	A330084C13Rik	XR_877492	2.80418e-08
1.12721	A_66_P110438	A_66_P110438	C330024C12Rik	NR_046016	2.81688e-08
-1.0947	A_55_P2134616	A_55_P2134616	Med12l	AK129475	2.82494e-08
-0.917948	A_52_P570240	A_52_P570240	Kbtbd11	NM_029116	2.82932e-08
1.07261	A_55_P2410586	A_55_P2410586	9330156P08Rik	AK034105	2.87811e-08
-0.856038	A_51_P191586	A_51_P191586	Arpc1a	NM_019767	2.90477e-08
1.12303	A_55_P2111790	A_55_P2111790	Gem	NM_010276	2.92419e-08
-1.00655	A_55_P2050192	A_55_P2050192	ND5	ENSMUST00000082418	3.00356e-08
-1.09821	A_55_P2796543	A_55_P2796543	Orc1	NM_011015	3.00789e-08
0.880431	A_55_P2240301	A_55_P2240301	Gm20555	AK085085	3.0131e-08
0.923056	A_51_P251552	A_51_P251552	Tmem206	NM_025864	3.01556e-08
-0.852668	A_55_P1973553	A_55_P1973553	Bbs12	NM_001255992	3.051e-08
0.953198	A_55_P1959748	A_55_P1959748	Asns	NM_012055	3.06855e-08
0.907806	A_66_P106863	A_66_P106863	Jak2	NM_008413	3.08029e-08
-0.950505	A_65_P19784	A_65_P19784	Asb7	NM_080443	3.08748e-08
0.874098	A_30_P01026481	A_30_P01026481	N/A	chr10:81816994-81863610_F	3.10065e-08
0.800738	A_30_P01033659	A_30_P01033659	N/A	chr13:104591796-104592249_R	3.10904e-08
0.923266	A_30_P01022936	A_30_P01022936	N/A	chrX:65756325-65757543_F	3.12391e-08
-1.02872	A_55_P2727978	A_55_P2727978	5530601H04Rik	AK017459	3.13697e-08
0.890677	A_55_P2515471	A_55_P2515471	Katnbl1	XM_006500235	3.16181e-08
-1.07769	A_52_P195922	A_52_P195922	Exosc6	NM_028274	3.17992e-08
0.870219	A_55_P2356840	A_55_P2356840	1600020E01Rik	BC029726	3.22598e-08
-0.984651	A_51_P249360	A_51_P249360	Suox	NM_173733	3.24701e-08
-1.01409	A_55_P2148478	A_55_P2148478	Klhl25	NM_029652	3.25142e-08
-0.944459	A_51_P464769	A_51_P464769	Aspm	NM_009791	3.29482e-08
-1.02533	A_66_P140096	A_66_P140096	Tmem2	AK034906	3.35117e-08
-0.999354	A_55_P2736799	A_55_P2736799	Tmem2	AK156343	3.35689e-08
-0.814132	A_55_P2729508	A_55_P2729508	6430573F11Rik	NM_176952	3.35762e-08
-0.908488	A_66_P136674	A_66_P136674	Ackr3	NM_001271607	3.37817e-08
0.893419	A_55_P2898235	A_55_P2898235	Rdh9	NM_153133	3.398e-08
1.15147	A_52_P139819	A_52_P139819	Zc3h6	NM_178404	3.42469e-08
1.05163	A_52_P470916	A_52_P470916	Taf1d	NR_028401	3.45027e-08
-0.931344	A_52_P100242	A_52_P100242	Ftsj2	NM_026510	3.45894e-08
0.915503	A_51_P140237	A_51_P140237	Fhl2	NM_010212	3.55811e-08
-0.808118	A_51_P321531	A_51_P321531	Purg	NM_001098233	3.58331e-08
0.86467	A_55_P2718578	A_55_P2718578	Luc7l2	ENSMUST00000162718	3.59355e-08
-0.846546	A_52_P418602	A_52_P418602	Wrb	NM_207301	3.59576e-08
0.834894	A_55_P2076994	A_55_P2076994	Defa-rs10	NM_007845	3.59743e-08
1.16842	A_51_P497882	A_51_P497882	Creb3l4	NM_030080	3.61999e-08
0.86453	A_51_P105017	A_51_P105017	Rad52	NM_011236	3.63536e-08
-1.00958	A_55_P2012498	A_55_P2012498	Cdca7	NM_025866	3.66103e-08
-0.865692	A_55_P2489870	A_55_P2489870	Emc8	NM_010926	3.67657e-08
0.863816	A_51_P276051	A_51_P276051	Micall2	NM_174850	3.68586e-08
0.927025	A_52_P550375	A_52_P550375	Ank2	ENSMUST00000182316	3.69651e-08
-1.09435	A_55_P2028193	A_55_P2028193	Mgat1	NM_001110148	3.72159e-08
1.01104	A_51_P458384	A_51_P458384	Slc38a2	NM_175121	3.72229e-08
0.942549	A_52_P161495	A_52_P161495	Bcl6	NM_009744	3.74196e-08
0.76948	A_55_P2134042	A_55_P2134042	N/A	A_55_P2134042	3.76164e-08
0.900573	A_52_P144925	A_52_P144925	Taf1d	NM_027261	3.76965e-08
-0.864305	A_55_P2805708	A_55_P2805708	Zfhx3	NM_007496	3.8024e-08
-1.05437	A_55_P2083764	A_55_P2083764	Rbm12	ENSMUST00000109604	3.8092e-08
-1.15422	A_55_P2018274	A_55_P2018274	N/A	NAP102468-1	3.86993e-08
-0.789747	A_51_P273833	A_51_P273833	Immp1l	NM_028260	3.87358e-08
-1.28051	A_51_P133137	A_51_P133137	Kif20a	NM_009004	3.87581e-08
-0.793479	A_51_P214882	A_51_P214882	Gpr180	NM_021434	3.90847e-08
-0.740215	A_51_P349495	A_51_P349495	Mboat1	NM_153546	3.91729e-08
0.953927	A_55_P2716192	A_55_P2716192	Rab12	ENSMUST00000155026	3.998e-08
1.25149	A_55_P2729011	A_55_P2729011	Gnas	ENSMUST00000149016	4.01443e-08
-0.784922	A_65_P07196	A_65_P07196	N/A	ENSMUST00000190277	4.02092e-08
0.848094	A_52_P213889	A_52_P213889	Tmc7	NM_172476	4.03005e-08
1.08896	A_30_P01029137	A_30_P01029137	N/A	chr3:126989696-127112471_R	4.05028e-08
0.809669	A_51_P144575	A_51_P144575	Ubr2	NM_146078	4.05161e-08
0.877112	A_52_P361338	A_52_P361338	Rab10os	AK005891	4.10597e-08
0.843154	A_51_P272817	A_51_P272817	Map2k3	NM_008928	4.13959e-08
-1.13218	A_55_P2457154	A_55_P2457154	G2e3	NM_001167964	4.142e-08
0.882651	A_66_P127255	A_66_P127255	Ing3	NM_023626	4.1491e-08
1.15029	A_52_P445387	A_52_P445387	Clk4	NM_007714	4.19711e-08
-0.806229	A_51_P434171	A_51_P434171	Myo19	NM_025414	4.20009e-08
1.21193	A_55_P2509373	A_55_P2509373	AI839979	NR_102275	4.22679e-08
-0.924821	A_51_P479321	A_51_P479321	Acss1	NM_080575	4.23606e-08
-1.02135	A_55_P1975682	A_55_P1975682	Rhox2e	NM_001085348	4.25265e-08
0.946741	A_55_P2811589	A_55_P2811589	Tfe3	NM_001271490	4.25886e-08
-1.01398	A_51_P294891	A_51_P294891	Ppargc1b	NM_133249	4.26192e-08
0.983144	A_51_P418650	A_51_P418650	Vps37c	NM_181403	4.2822e-08
-0.823787	A_65_P09690	A_65_P09690	Ccnt2	ENSMUST00000153359	4.39123e-08
-0.899696	A_55_P2802957	A_55_P2802957	Arl6ip1	NM_019419	4.39323e-08
-0.803487	A_55_P2751696	A_55_P2751696	Bola1	NM_026975	4.45436e-08
0.958694	A_55_P2092909	A_55_P2092909	Rassf1	NM_001243748	4.47507e-08
1.16251	A_55_P2056639	A_55_P2056639	Bcar1	NM_009954	4.56165e-08
-0.954939	A_55_P2078765	A_55_P2078765	Kmt2e	NM_026984	4.69531e-08
0.834474	A_55_P2113051	A_55_P2113051	Fosb	NM_008036	4.72458e-08
-0.856073	A_51_P105078	A_51_P105078	S100a4	NM_011311	4.73082e-08
1.18043	A_52_P447424	A_52_P447424	N/A	TC1598077	4.74537e-08
1.28433	A_55_P2051334	A_55_P2051334	H2-K2	NR_004446	4.74871e-08
0.942137	A_55_P2013058	A_55_P2013058	Shb	NM_001033306	4.78046e-08
1.18642	A_55_P2846398	A_55_P2846398	Btg1	NM_007569	4.79439e-08
0.794054	A_66_P111208	A_66_P111208	Fdft1	NM_010191	4.8055e-08
1.01622	A_55_P2158990	A_55_P2158990	Jun	NM_010591	4.8473e-08
-0.931104	A_52_P78714	A_52_P78714	Lama4	ENSMUST00000159580	4.91257e-08
0.767598	A_55_P2735790	A_55_P2735790	Gm15867	NR_131748	4.95265e-08
0.892201	A_65_P11853	A_65_P11853	Arhgap28	NM_172964	4.96202e-08
0.853918	A_55_P1999648	A_55_P1999648	Plin2	NM_007408	4.98388e-08
-0.874984	A_51_P317181	A_51_P317181	Pcdhb21	NM_053146	4.99888e-08
0.96096	A_51_P267239	A_51_P267239	Litaf	NM_019980	5.03058e-08
0.869215	A_66_P103142	A_66_P103142	Cftr	NM_021050	5.03803e-08
0.804605	A_55_P2034027	A_55_P2034027	Nos3	NM_008713	5.04219e-08
0.982211	A_51_P479808	A_51_P479808	Mapk6	NM_027418	5.04883e-08
0.961257	A_52_P313789	A_52_P313789	Ppm1a	AF369981	5.05332e-08
-0.906116	A_55_P2716486	A_55_P2716486	Slbp	ENSMUST00000143029	5.08142e-08
-0.766668	A_55_P2016024	A_55_P2016024	Kif3c	NM_008445	5.15427e-08
0.816045	A_51_P350073	A_51_P350073	Ndel1	NM_023668	5.17073e-08
1.03592	A_66_P117293	A_66_P117293	Mical2	NM_177282	5.26538e-08
-0.939605	A_55_P2935221	A_55_P2935221	Mdh1	AK046369	5.3074e-08
0.904781	A_55_P2114354	A_55_P2114354	Tbc1d31	NM_001081396	5.32264e-08
0.977765	A_51_P165424	A_51_P165424	Socs4	NM_080843	5.33719e-08
0.785378	A_55_P2731786	A_55_P2731786	Gpr137b	NM_031999	5.38464e-08
-1.00462	A_51_P493467	A_51_P493467	Kif22	NM_145588	5.3969e-08
1.08872	A_52_P763562	A_52_P763562	Zc3h12c	NM_001162921	5.40238e-08
0.859362	A_66_P129710	A_66_P129710	Gsap	NM_175437	5.40705e-08
-0.965662	A_55_P2130408	A_55_P2130408	Nav1	AK158038	5.41456e-08
1.10297	A_55_P1977498	A_55_P1977498	Htr2b	NM_008311	5.47917e-08
-1.20915	A_51_P388478	A_51_P388478	Efnb1	NM_010110	5.53807e-08
1.28014	A_51_P441387	A_51_P441387	Kansl1l	NM_177645	5.56318e-08
1.3683	A_51_P271370	A_51_P271370	Wsb1	NM_001042565	5.59319e-08
-1.06155	A_55_P2126805	A_55_P2126805	Wdr81	NM_138950	5.60295e-08
0.884561	A_55_P2236291	A_55_P2236291	Ppap2a	NM_008903	5.61286e-08
-0.776207	A_51_P314521	A_51_P314521	Smim11	NM_138743	5.62446e-08
1.3692	A_55_P2935226	A_55_P2935226	Gm4876	XR_377363	5.66022e-08
-0.775671	A_52_P130787	A_52_P130787	Kcna6	NM_013568	5.66233e-08
-0.886895	A_51_P301394	A_51_P301394	Gspt2	NM_008179	5.68481e-08
-1.08495	A_66_P101108	A_66_P101108	Tnrc18	NM_001122730	5.73499e-08
-1.09957	A_51_P331870	A_51_P331870	Rnf145	NM_028862	5.81177e-08
1.03689	A_52_P46085	A_52_P46085	Mvp	NM_080638	5.8161e-08
0.852155	A_55_P2162935	A_55_P2162935	Ntn1	NM_008744	5.82285e-08
1.06211	A_66_P138673	A_66_P138673	Whamm	NM_001004185	5.83295e-08
0.989657	A_66_P122053	A_66_P122053	Kcnq5	NM_001160139	5.84149e-08
0.866951	A_55_P2908171	A_55_P2908171	Rora	NM_013646	5.86571e-08
-1.02401	A_52_P577084	A_52_P577084	Srd5a1	AK019597	5.87171e-08
-0.842005	A_55_P2110738	A_55_P2110738	Pttg1	NM_013917	5.9097e-08
0.771288	A_55_P2073099	A_55_P2073099	Trex1	NM_011637	5.92723e-08
0.975573	A_51_P338803	A_51_P338803	Rn18s	NR_003278	5.93345e-08
-0.776996	A_55_P2633949	A_55_P2633949	Maf	ENSMUST00000069009	5.95159e-08
-0.896127	A_51_P183630	A_51_P183630	Bcor	NM_029510	5.95678e-08
0.953354	A_55_P2131453	A_55_P2131453	Otogl	NM_001177567	5.96591e-08
-0.871941	A_55_P2830411	A_55_P2830411	Zfp462	NM_172867	5.96807e-08
-0.895899	A_55_P2718855	A_55_P2718855	Pbx3	ENSMUST00000155423	5.98736e-08
0.775937	A_55_P2736255	A_55_P2736255	Ngly1	NM_021504	5.99653e-08
-0.799987	A_52_P255494	A_52_P255494	Sec22c	NM_178677	6.0241e-08
0.755835	A_55_P2914662	A_55_P2914662	Dusp14	NM_019819	6.04194e-08
0.809685	A_55_P2800817	A_55_P2800817	Eprs	NM_029735	6.061e-08
0.920852	A_55_P2817053	A_55_P2817053	Pdlim5	NM_001190852	6.07704e-08
1.08066	A_55_P2016459	A_55_P2016459	Cxcl10	AK156907	6.09646e-08
0.752154	A_65_P13527	A_65_P13527	Osbpl8	NM_175489	6.12121e-08
-1.49228	A_55_P2735290	A_55_P2735290	Ndst3	NM_031186	6.14633e-08
0.909415	A_52_P785927	A_52_P785927	Rnf217	ENSMUST00000081989	6.16556e-08
-0.824743	A_55_P2729988	A_55_P2729988	Tnpo1	AK037001	6.20439e-08
1.0831	A_52_P300730	A_52_P300730	Hmga2	NM_010441	6.35858e-08
0.90249	A_51_P458230	A_51_P458230	Rab12	XM_006523888	6.35985e-08
0.867028	A_51_P242414	A_51_P242414	Micall1	NM_177461	6.38385e-08
-0.836665	A_52_P380649	A_52_P380649	Prkrir	NM_028410	6.3846e-08
-1.0331	A_66_P116360	A_66_P116360	N/A	ENSMUST00000118899	6.3939e-08
0.748487	A_52_P100002	A_52_P100002	Rps24	XM_011244997	6.4294e-08
0.814151	A_55_P1965000	A_55_P1965000	Ddx58	NM_172689	6.43591e-08
-1.04105	A_55_P2133220	A_55_P2133220	Arhgef39	NM_001013377	6.5021e-08
-1.02288	A_55_P2713630	A_55_P2713630	Gas7	ENSMUST00000145496	6.513e-08
0.957238	A_66_P128267	A_66_P128267	Gm26777	XR_381752	6.60491e-08
1.22433	A_30_P01024174	A_30_P01024174	N/A	chr5:31856417-31916414_R	6.70565e-08
0.962817	A_55_P2714025	A_55_P2714025	Aig1	ENSMUST00000162798	6.70971e-08
-0.956009	A_55_P1959218	A_55_P1959218	Usp51	NM_001137547	6.7277e-08
0.802389	A_51_P219505	A_51_P219505	Slc41a2	NM_177388	6.73131e-08
0.954113	A_55_P2822590	A_55_P2822590	Pck2	NM_028994	6.73195e-08
-0.959829	A_30_P01023412	A_30_P01023412	N/A	chr13:70815593-70820844_R	6.74879e-08
-0.814954	A_51_P239984	A_51_P239984	Exo1	NM_012012	6.75091e-08
0.824915	A_55_P2022277	A_55_P2022277	Nfe2l1	NM_008686	6.75623e-08
-0.84278	A_55_P2803170	A_55_P2803170	Akap17b	NM_001081956	6.78062e-08
-1.02874	A_30_P01021097	A_30_P01021097	N/A	chr5:149947200-149979950_F	6.80283e-08
-0.967499	A_55_P2179221	A_55_P2179221	Man1a2	NM_010763	6.83242e-08
0.791217	A_51_P479902	A_51_P479902	Mars	NM_001003913	6.86569e-08
0.823628	A_51_P254471	A_51_P254471	Birc2	NM_007465	6.8751e-08
1.17338	A_55_P2903492	A_55_P2903492	LOC100862431	XM_006536729	6.87877e-08
-0.928497	A_55_P2065671	A_55_P2065671	Ccnb1	NM_172301	6.99675e-08
0.879499	A_55_P1976953	A_55_P1976953	Tmprss9	NM_001081688	7.01382e-08
1.30357	A_55_P2738689	A_55_P2738689	Errfi1	AK168797	7.06413e-08
-0.749019	A_55_P2041075	A_55_P2041075	Ccnd3	NM_001081636	7.09831e-08
0.968158	A_51_P363338	A_51_P363338	Prkd1	NM_008858	7.13191e-08
-1.32059	A_55_P2178496	A_55_P2178496	Fam53b	AK020830	7.13329e-08
-0.737602	A_55_P2425235	A_55_P2425235	D030063E12	AK051059	7.13779e-08
-0.755952	A_51_P118885	A_51_P118885	Amacr	NM_008537	7.21157e-08
0.811969	A_52_P430179	A_52_P430179	Plekha6	NM_182930	7.21601e-08
-1.07044	A_55_P2173982	A_55_P2173982	Rrm2	NM_009104	7.30837e-08
0.860271	A_52_P633785	A_52_P633785	Gm11696	NR_038097	7.32328e-08
0.947402	A_55_P2857362	A_55_P2857362	Sacs	ENSMUST00000119943	7.34332e-08
-1.01031	A_51_P301215	A_51_P301215	Knop1	NM_023197	7.37997e-08
1.27749	A_55_P2083559	A_55_P2083559	Hrk	NM_007545	7.38789e-08
0.884029	A_55_P1953226	A_55_P1953226	Gm14484	NM_001025260	7.44479e-08
0.7899	A_65_P19670	A_65_P19670	Abce1	AK133748	7.44679e-08
1.35435	A_55_P2489204	A_55_P2489204	Ccdc146	NM_029195	7.45835e-08
1.14835	A_55_P2041823	A_55_P2041823	Hyal1	ENSMUST00000112387	7.48194e-08
-0.77564	A_55_P2052472	A_55_P2052472	N/A	NAP114787-1	7.49269e-08
1.08508	A_55_P2004752	A_55_P2004752	Prl2c5	NM_181852	7.49569e-08
-0.933244	A_55_P2060592	A_55_P2060592	Hoxa1	NM_010449	7.57198e-08
0.93601	A_51_P252859	A_51_P252859	Cyr61	NM_010516	7.58124e-08
1.13407	A_52_P196476	A_52_P196476	Slc11a2	NM_001146161	7.61339e-08
-0.864892	A_55_P2824234	A_55_P2824234	Fam64a	NM_144526	7.61354e-08
0.767565	A_52_P679152	A_52_P679152	Clk1	NM_001042634	7.62259e-08
0.801811	A_55_P2128499	A_55_P2128499	Mgl2	NM_145137	7.62489e-08
0.910125	A_66_P100148	A_66_P100148	Lactb	NM_030717	7.62555e-08
-0.777041	A_51_P115940	A_51_P115940	L3mbtl3	NM_172787	7.62921e-08
0.964955	A_55_P2742595	A_55_P2742595	Daam1	NM_001286452	7.67214e-08
0.889678	A_30_P01030991	A_30_P01030991	N/A	chr17:26911032-26912366_F	7.69117e-08
1.12897	A_52_P483339	A_52_P483339	Aars	ENSMUST00000142770	7.70296e-08
0.932692	A_55_P2126615	A_55_P2126615	Nav3	ENSMUST00000160159	7.70904e-08
0.978024	A_55_P2081630	A_55_P2081630	Gpa33	NM_021610	7.78939e-08
0.810014	A_55_P2023419	A_55_P2023419	Gm10687	AK143007	7.8239e-08
-0.940261	A_51_P415220	A_51_P415220	Zmat3	NM_009517	7.83132e-08
0.940196	A_55_P2542858	A_55_P2542858	Gm30601	XR_376962	7.86646e-08
-1.10744	A_55_P2392485	A_55_P2392485	9330159F19Rik	NM_001162537	7.86894e-08
-0.893989	A_55_P2718348	A_55_P2718348	Tanc1	ENSMUST00000142573	8.01927e-08
1.09696	A_30_P01026974	A_30_P01026974	N/A	chr5:152006587-152008784_R	8.15536e-08
0.891056	A_65_P08019	A_65_P08019	Gm19313	AK134193	8.15677e-08
1.21438	A_55_P2763530	A_55_P2763530	Aqp9	NM_001271843	8.16187e-08
0.941267	A_55_P2045258	A_55_P2045258	Ehd1	NM_010119	8.23175e-08
-0.764612	A_52_P614517	A_52_P614517	Rhobtb1	NM_001252638	8.25868e-08
1.15788	A_51_P253732	A_51_P253732	Il17rd	NM_134437	8.27518e-08
0.928337	A_52_P370402	A_52_P370402	Kcmf1	NM_019715	8.44126e-08
0.983121	A_51_P183543	A_51_P183543	N/A	X12807	8.46829e-08
1.07191	A_52_P480425	A_52_P480425	Parp3	NM_145619	8.48549e-08
1.04386	A_51_P367100	A_51_P367100	Itih3	NM_008407	8.52528e-08
0.956672	A_51_P511060	A_51_P511060	Csgalnact2	NM_030165	8.53445e-08
0.963826	A_55_P1952882	A_55_P1952882	Cyp4f18	AF233647	8.5785e-08
0.953118	A_51_P364274	A_51_P364274	Mitf	NM_008601	8.59728e-08
0.803491	A_55_P1992368	A_55_P1992368	AY358078	NM_194347	8.81305e-08
-1.15162	A_55_P2018116	A_55_P2018116	Pabpc4l	NM_001101479	8.85846e-08
0.731523	A_66_P139208	A_66_P139208	Slc6a8	NM_133987	8.86594e-08
0.777609	A_55_P2113984	A_55_P2113984	Mospd2	NM_001290523	8.91123e-08
-1.05541	A_30_P01032068	A_30_P01032068	N/A	chrX:50400250-50410825_R	8.98277e-08
0.858103	A_55_P2040971	A_55_P2040971	Tom1	NM_001136259	9.00139e-08
-0.877722	A_52_P13730	A_52_P13730	Cbx2	NM_007623	9.00478e-08
0.860483	A_51_P257675	A_51_P257675	Tspyl4	NM_030203	9.06568e-08
-1.03867	A_55_P2116305	A_55_P2116305	Tnfrsf25	NM_001291010	9.08569e-08
0.878974	A_65_P10502	A_65_P10502	N/A	BX515923	9.13898e-08
-0.927563	A_65_P19270	A_65_P19270	N/A	AK084150	9.18729e-08
1.56508	A_55_P2902355	A_55_P2902355	Cebpg	NM_009884	9.20072e-08
0.851047	A_51_P189733	A_51_P189733	Sult2a8	NM_175250	9.24693e-08
-0.847451	A_52_P143671	A_52_P143671	Arhgef39	NM_001013377	9.27907e-08
0.797597	A_55_P2935196	A_55_P2935196	Lpp	AK045341	9.32397e-08
-0.983934	A_51_P496715	A_51_P496715	Pomk	NM_029037	9.36571e-08
1.08339	A_30_P01023609	A_30_P01023609	N/A	chr1:94608820-94634671_R	9.38508e-08
-0.916302	A_55_P1966573	A_55_P1966573	Gemin4	NM_177367	9.38688e-08
0.880701	A_55_P2505350	A_55_P2505350	Utp14b	NM_001136226	9.40994e-08
0.856793	A_55_P2099961	A_55_P2099961	Hist1h2ag	NM_178186	9.4409e-08
-0.754674	A_51_P453246	A_51_P453246	Uqcc3	NM_001160356	9.46676e-08
0.769727	A_51_P402536	A_51_P402536	Uvrag	NM_178635	9.4764e-08
0.843255	A_66_P107331	A_66_P107331	Glis3	NM_175459	9.49256e-08
0.742802	A_51_P311648	A_51_P311648	Frmd5	ENSMUST00000128428	9.52693e-08
-0.854343	A_55_P2108754	A_55_P2108754	Ubfd1	NM_138589	9.57957e-08
-0.734531	A_55_P1999309	A_55_P1999309	Zfp668	NM_146259	9.59046e-08
0.766403	A_55_P2827856	A_55_P2827856	Pard3b	NM_001081050	9.5956e-08
-1.18249	A_55_P2721985	A_55_P2721985	2810417H13Rik	ENSMUST00000153841	9.70653e-08
-0.728858	A_51_P306017	A_51_P306017	Dll1	NM_007865	9.71882e-08
-1.13314	A_52_P119039	A_52_P119039	Hmgcs1	AK078743	9.7234e-08
-0.702252	A_66_P125828	A_66_P125828	N/A	ENSMUST00000053717	9.79606e-08
-0.820502	A_55_P2091736	A_55_P2091736	Rassf2	NM_175445	9.807e-08
-0.898986	A_55_P2627050	A_55_P2627050	Mapt	ENSMUST00000138384	9.89972e-08
0.8385	A_51_P280085	A_51_P280085	Zfp655	NM_028298	9.9782e-08
-0.74145	A_51_P386585	A_51_P386585	Gpsm1	NM_153410	1.01589e-07
0.936518	A_66_P121676	A_66_P121676	Ccnl1	NM_019937	1.01955e-07
1.03945	A_66_P100083	A_66_P100083	Sbno2	NM_183426	1.01975e-07
-0.70974	A_52_P409731	A_52_P409731	Scamp5	NM_020270	1.02458e-07
-0.839023	A_30_P01026572	A_30_P01026572	N/A	chr1:139822286-139822985_F	1.02593e-07
1.13756	A_55_P2736395	A_55_P2736395	Ccrl2	NM_017466	1.03738e-07
0.89181	A_52_P469956	A_52_P469956	Zc3h6	NM_178404	1.04682e-07
0.861268	A_55_P2486714	A_55_P2486714	Cnbd2	NM_027585	1.05285e-07
-1.13796	A_65_P02935	A_65_P02935	N/A	BI695924	1.0533e-07
0.935454	A_51_P107362	A_51_P107362	Socs2	NM_007706	1.05378e-07
1.05782	A_65_P08314	A_65_P08314	Foxo3	ENSMUST00000105502	1.05972e-07
-0.775411	A_55_P2096737	A_55_P2096737	Elmod3	NM_144917	1.06524e-07
0.83603	A_51_P337655	A_51_P337655	Dsn1	NM_025853	1.06734e-07
0.953915	A_55_P2499268	A_55_P2499268	Rbm39	NM_133242	1.06933e-07
1.00704	A_66_P105874	A_66_P105874	4930562C15Rik	NM_030192	1.07077e-07
-0.874618	A_66_P107381	A_66_P107381	Syt11	NM_018804	1.07152e-07
-0.71815	A_55_P2503961	A_55_P2503961	Pmp22	NM_001302260	1.07181e-07
-0.809241	A_51_P233603	A_51_P233603	Psma7	NM_011969	1.07245e-07
-0.903812	A_51_P308590	A_51_P308590	Ppif	NM_134084	1.0799e-07
0.682917	A_52_P568200	A_52_P568200	N/A	BC057602	1.09019e-07
0.750459	A_55_P2083649	A_55_P2083649	Alas1	NM_001291835	1.10106e-07
-0.785409	A_55_P2180551	A_55_P2180551	Fam60a	NM_019643	1.10372e-07
0.899063	A_55_P2730183	A_55_P2730183	Csmd1	ENSMUST00000133933	1.10875e-07
0.717723	A_51_P360165	A_51_P360165	Ccng2	NM_007635	1.11115e-07
0.854037	A_66_P110473	A_66_P110473	Nr3c2	ENSMUST00000109912	1.12086e-07
0.924334	A_55_P2100620	A_55_P2100620	Gm12216	NR_033332	1.12924e-07
0.80268	A_55_P2053551	A_55_P2053551	Mast4	NM_175171	1.13306e-07
-1.00126	A_30_P01030618	A_30_P01030618	N/A	chr12:74135916-74142780_R	1.13345e-07
-1.13214	A_55_P2644436	A_55_P2644436	Alg6	ENSMUST00000137473	1.1402e-07
0.780034	A_51_P265406	A_51_P265406	Ric8	NM_053194	1.14096e-07
-0.920197	A_55_P2496052	A_55_P2496052	Zfp934	NM_001162911	1.1429e-07
0.720792	A_66_P100915	A_66_P100915	Nudt18	NM_153136	1.15223e-07
0.743371	A_55_P2489959	A_55_P2489959	Tbce	NM_178337	1.15742e-07
-0.843158	A_30_P01033408	A_30_P01033408	N/A	chr6:122741562-122743423_R	1.16052e-07
0.799559	A_55_P2001583	A_55_P2001583	Tspan18	NM_183180	1.16172e-07
0.760349	A_55_P2856761	A_55_P2856761	Itfg2	NM_133927	1.16603e-07
-0.901533	A_52_P410765	A_52_P410765	Sema7a	NM_011352	1.17514e-07
0.988442	A_55_P2741559	A_55_P2741559	Spidr	AK172902	1.17843e-07
0.83718	A_51_P451808	A_51_P451808	Oser1	NM_025699	1.18267e-07
1.03739	A_51_P406583	A_51_P406583	Myo1e	NM_181072	1.18684e-07
-0.841308	A_52_P268925	A_52_P268925	Foxd2os	NR_030721	1.18694e-07
-0.811279	A_52_P211223	A_52_P211223	Cdca2	NM_175384	1.18749e-07
-0.771487	A_52_P541833	A_52_P541833	Vps37b	NM_177876	1.19555e-07
0.93848	A_66_P100853	A_66_P100853	Hist1h2ao	NM_001177544	1.20143e-07
0.734497	A_55_P2109152	A_55_P2109152	Hist1h2bg	BC060304	1.20427e-07
0.86556	A_55_P2865529	A_55_P2865529	Arl4c	NM_177305	1.20759e-07
0.855321	A_52_P28844	A_52_P28844	Nrap	NM_008733	1.20786e-07
1.00568	A_52_P383137	A_52_P383137	Rnd1	ENSMUST00000120997	1.22022e-07
1.37072	A_55_P2003393	A_55_P2003393	LOC102637409	XR_378363	1.22177e-07
1.00547	A_51_P160754	A_51_P160754	Apobec1	NM_031159	1.22523e-07
0.938287	A_55_P2130525	A_55_P2130525	Arl14ep	ENSMUST00000124598	1.2273e-07
0.675776	A_51_P325374	A_51_P325374	Papd4	NM_133905	1.23508e-07
-0.786418	A_52_P405090	A_52_P405090	Polr3g	NM_001081176	1.24254e-07
0.755886	A_66_P109172	A_66_P109172	Rest	AK011349	1.24565e-07
-0.763892	A_66_P106090	A_66_P106090	Rpa3	NM_026632	1.2566e-07
0.74815	A_55_P2172989	A_55_P2172989	Ptpn23	NM_001081043	1.26048e-07
-0.797259	A_55_P2723836	A_55_P2723836	6530402F18Rik	NR_029460	1.26968e-07
0.956369	A_52_P472319	A_52_P472319	Plxnd1	NM_026376	1.27077e-07
0.780216	A_55_P2042101	A_55_P2042101	Prune2	NM_181348	1.27242e-07
-0.730516	A_51_P296448	A_51_P296448	Casp2	NM_007610	1.28519e-07
-0.787526	A_51_P511899	A_51_P511899	Mthfsd	NM_172761	1.28606e-07
1.16437	A_51_P337944	A_51_P337944	Bmp2k	NM_080708	1.2884e-07
0.862164	A_51_P469411	A_51_P469411	Traf3	NM_011632	1.29223e-07
1.34929	A_52_P92568	A_52_P92568	Rgs2	ENSMUST00000134817	1.29246e-07
1.0931	A_52_P31814	A_52_P31814	1110038B12Rik	NR_027943	1.29735e-07
0.76638	A_52_P168449	A_52_P168449	Mapk11	NM_011161	1.30532e-07
1.14819	A_55_P2746459	A_55_P2746459	Thbs1	NM_011580	1.31067e-07
0.797089	A_51_P398141	A_51_P398141	Zfp653	NM_177318	1.31082e-07
0.801699	A_51_P436878	A_51_P436878	Sertad1	NM_018820	1.31481e-07
0.882219	A_55_P2190994	A_55_P2190994	Cdsn	NM_001008424	1.31584e-07
-0.742605	A_55_P2025601	A_55_P2025601	Lsm6	NM_001191004	1.31664e-07
1.04954	A_52_P380195	A_52_P380195	Arl4c	NM_177305	1.31755e-07
0.976653	A_30_P01027229	A_30_P01027229	N/A	chr11:87872568-87880978_R	1.31937e-07
0.742621	A_55_P1956223	A_55_P1956223	Chka	NM_001271496	1.32747e-07
-0.749937	A_55_P2058783	A_55_P2058783	Hilpda	NM_023516	1.32882e-07
1.06503	A_55_P1978511	A_55_P1978511	H2-Q7	NM_010394	1.33298e-07
-0.776973	A_55_P2736954	A_55_P2736954	Slc25a35	AK157873	1.34191e-07
0.823016	A_55_P1978927	A_55_P1978927	Srgap1	NM_001081037	1.35191e-07
-1.17708	A_55_P2038422	A_55_P2038422	Adamts17	NM_001033877	1.35237e-07
0.732153	A_51_P493857	A_51_P493857	Katna1	NM_011835	1.36446e-07
-0.958884	A_55_P2495922	A_55_P2495922	Slc38a6	NM_001037717	1.36919e-07
0.84769	A_51_P505521	A_51_P505521	N/A	ENSMUST00000102977	1.37441e-07
0.877447	A_55_P2743872	A_55_P2743872	Slc26a11	NM_178743	1.37863e-07
0.890332	A_52_P328825	A_52_P328825	Wdfy1	NM_001111279	1.37981e-07
0.848827	A_52_P488305	A_52_P488305	Ndel1	NM_023668	1.38066e-07
1.09099	A_52_P64707	A_52_P64707	Foxa3	NM_008260	1.38093e-07
-0.811598	A_55_P2161829	A_55_P2161829	Hmgb1-rs17	NR_033589	1.38338e-07
-1.09315	A_66_P137553	A_66_P137553	Fgd4	NM_001301817	1.38994e-07
0.792386	A_55_P2734367	A_55_P2734367	Pcnx	NM_018814	1.39013e-07
-0.752353	A_51_P450752	A_51_P450752	Pla2g4b	NM_145378	1.39108e-07
-0.807153	A_55_P2601628	A_55_P2601628	Fzd3	NM_021458	1.39914e-07
0.782106	A_52_P417437	A_52_P417437	Gab1	NM_021356	1.39933e-07
-0.826103	A_52_P56606	A_52_P56606	Mon1b	NM_173015	1.4021e-07
0.980413	A_55_P2071137	A_55_P2071137	Asap1	NM_010026	1.40474e-07
0.735836	A_55_P2187121	A_55_P2187121	Gpr137b-ps	NR_003568	1.41509e-07
0.788499	A_51_P261107	A_51_P261107	Ogt	NM_139144	1.41713e-07
0.823547	A_51_P509971	A_51_P509971	Plekho1	NM_023320	1.41752e-07
-0.793805	A_55_P2008889	A_55_P2008889	Tmsb15b1	NM_001081983	1.41969e-07
0.781572	A_51_P199725	A_51_P199725	Arhgap24	NM_146161	1.42369e-07
-0.738965	A_55_P1956517	A_55_P1956517	Polr2l	NM_025593	1.43873e-07
-0.681802	A_51_P311905	A_51_P311905	Elp6	NM_001081381	1.43965e-07
-0.842199	A_51_P124748	A_51_P124748	Tgfb3	NM_009368	1.4428e-07
-1.0625	A_55_P2168431	A_55_P2168431	Amer1	NM_175179	1.45006e-07
0.960674	A_51_P290556	A_51_P290556	Nyap2	XM_006496490	1.45568e-07
0.804214	A_55_P2114994	A_55_P2114994	N/A	NAP111417-1	1.47648e-07
0.699615	A_52_P571661	A_52_P571661	Nhlrc2	NM_025811	1.48404e-07
-0.812279	A_55_P2796073	A_55_P2796073	Klhl5	NM_175174	1.48704e-07
-0.78591	A_55_P2000833	A_55_P2000833	E2f8	NM_001013368	1.48856e-07
-0.740732	A_51_P384718	A_51_P384718	Efna4	NM_007910	1.48862e-07
-0.964366	A_51_P322220	A_51_P322220	Bri3bp	NM_029752	1.49977e-07
0.967525	A_52_P57359	A_52_P57359	Trove2	NM_013835	1.49989e-07
0.791388	A_51_P401749	A_51_P401749	Mettl2	NM_172567	1.51419e-07
-0.732938	A_52_P676956	A_52_P676956	Tirap	NM_054096	1.51978e-07
-1.12582	A_55_P2002319	A_55_P2002319	Ap5s1	NM_001291031	1.54082e-07
0.850468	A_55_P2037033	A_55_P2037033	Rgs22	NM_001195748	1.54815e-07
-0.757669	A_55_P1961853	A_55_P1961853	Zfand3	AK148316	1.54902e-07
-0.789262	A_55_P2042778	A_55_P2042778	Pde5a	NM_153422	1.55557e-07
-0.828973	A_65_P01451	A_65_P01451	Orc1	ENSMUST00000129931	1.57031e-07
-0.724278	A_66_P108316	A_66_P108316	Prkar2a	ENSMUST00000035220	1.57764e-07
-0.801941	A_55_P2122334	A_55_P2122334	Nfic	NM_008688	1.5784e-07
0.810676	A_66_P109175	A_66_P109175	Farsb	NM_001278075	1.58505e-07
0.809579	A_55_P2105858	A_55_P2105858	Atf5	NM_030693	1.58718e-07
-0.742799	A_55_P2355345	A_55_P2355345	A130019P10Rik	AK037456	1.59577e-07
0.752369	A_52_P181748	A_52_P181748	Mfsd7b	BC010797	1.59646e-07
0.808639	A_52_P278497	A_52_P278497	Eif4ebp3	NM_201256	1.60141e-07
-0.81612	A_51_P273556	A_51_P273556	Fam83d	NM_027975	1.61052e-07
0.7504	A_55_P1988113	A_55_P1988113	Cyth2	NM_011181	1.6122e-07
1.03538	A_52_P471395	A_52_P471395	Ifngr2	NM_008338	1.61655e-07
-0.97232	A_55_P2154049	A_55_P2154049	Myo18a	ENSMUST00000100795	1.62489e-07
-1.35581	A_55_P2743371	A_55_P2743371	Zfp608	NM_175751	1.63039e-07
-0.955153	A_55_P2077228	A_55_P2077228	Cenpl	NM_001159930	1.6427e-07
0.879466	A_52_P504743	A_52_P504743	Cdyl	NM_009881	1.64554e-07
-0.849	A_65_P17409	A_65_P17409	Tmppe	NM_001200002	1.66196e-07
-0.719812	A_51_P125567	A_51_P125567	Mettl13	NM_144877	1.66824e-07
-0.979334	A_55_P2005853	A_55_P2005853	Nacc2	NM_001037098	1.67065e-07
-1.44108	A_30_P01025874	A_30_P01025874	N/A	chr5:74487385-74497428_R	1.67089e-07
0.776131	A_55_P2600362	A_55_P2600362	Orc4	NM_011958	1.68383e-07
0.858547	A_30_P01029777	A_30_P01029777	N/A	chr6:149221500-149237350_R	1.68507e-07
-0.797471	A_51_P332355	A_51_P332355	Kif18a	NM_139303	1.70313e-07
0.837679	A_66_P128618	A_66_P128618	Gm26793	XR_870077	1.71626e-07
0.71322	A_52_P502332	A_52_P502332	Mir99ahg	AK033222	1.72067e-07
-0.766736	A_55_P2504940	A_55_P2504940	Cyth1	NM_011180	1.72669e-07
-0.903079	A_51_P103650	A_51_P103650	Trim8	NM_053100	1.72688e-07
0.957448	A_55_P1968043	A_55_P1968043	Jmjd1c	NM_001242396	1.73084e-07
0.99914	A_66_P123834	A_66_P123834	Wsb1	NM_019653	1.74034e-07
-0.672143	A_51_P434240	A_51_P434240	Mrpl11	NM_025553	1.74374e-07
0.777488	A_55_P2793383	A_55_P2793383	Frmd6	NM_028127	1.74577e-07
0.93304	A_66_P103773	A_66_P103773	E530001K10Rik	AK089118	1.75296e-07
0.741751	A_55_P2078123	A_55_P2078123	Rora	NM_013646	1.76783e-07
0.787113	A_52_P460545	A_52_P460545	Runx2	NM_009820	1.79791e-07
-0.663408	A_52_P501890	A_52_P501890	Dnajc19	NM_026332	1.82902e-07
0.834377	A_55_P2716566	A_55_P2716566	Cdc42bpa	ENSMUST00000143161	1.82978e-07
0.724033	A_55_P2735650	A_55_P2735650	Krit1	NM_030675	1.8341e-07
1.10055	A_55_P2743284	A_55_P2743284	1700006J14Rik	XR_888044	1.83482e-07
-0.793161	A_65_P11385	A_65_P11385	Nasp	NM_016777	1.84047e-07
0.687999	A_51_P265869	A_51_P265869	Hspa9	NM_010481	1.84476e-07
0.856906	A_55_P2737234	A_55_P2737234	Gm11974	NR_045893	1.84883e-07
1.06929	A_66_P121041	A_66_P121041	N/A	AK080484	1.8571e-07
0.995888	A_55_P2068607	A_55_P2068607	Rnf19b	NM_029219	1.85951e-07
-0.786413	A_55_P2914800	A_55_P2914800	Tmco3	NM_172282	1.86222e-07
0.810916	A_55_P2941115	A_55_P2941115	Gm41518	XR_876355	1.86751e-07
-0.909824	A_55_P2720163	A_55_P2720163	Primpol	ENSMUST00000132472	1.87543e-07
0.883934	A_65_P14330	A_65_P14330	N/A	AK139039	1.89358e-07
-0.764881	A_55_P2924644	A_55_P2924644	Plekha2	NM_031257	1.90851e-07
0.929085	A_30_P01026788	A_30_P01026788	N/A	chr17:26911032-26912366_F	1.91941e-07
0.881867	A_52_P21659	A_52_P21659	Pck2	NM_028994	1.94148e-07
0.923205	A_52_P622442	A_52_P622442	Pdcl3	NM_026850	1.94363e-07
-0.961769	A_52_P303407	A_52_P303407	Setd1b	NM_001040398	1.94434e-07
0.871422	A_52_P193533	A_52_P193533	Slc25a30	AK159732	1.94756e-07
0.762969	A_51_P216922	A_51_P216922	Ddx59	NM_026500	1.95557e-07
0.710697	A_51_P313483	A_51_P313483	Dyrk1a	NM_007890	1.95558e-07
-0.983022	A_55_P2061645	A_55_P2061645	ND6	ENSMUST00000082419	1.96158e-07
-0.675877	A_30_P01027535	A_30_P01027535	N/A	chr1:137482591-137625604_R	1.96382e-07
-0.796862	A_55_P2721394	A_55_P2721394	Asph	ENSMUST00000137375	1.97389e-07
-0.908756	A_55_P2368355	A_55_P2368355	2610319H10Rik	AK012053	1.98449e-07
1.01995	A_55_P2089655	A_55_P2089655	Eif2s2	NM_026030	1.98476e-07
-0.859091	A_55_P2063316	A_55_P2063316	Mgll	NM_001166251	1.99124e-07
-0.837142	A_55_P2732453	A_55_P2732453	Frmd4a	ENSMUST00000153160	1.99708e-07
1.14044	A_55_P2935106	A_55_P2935106	LOC102635844	XR_880872	1.99751e-07
-1.06332	A_51_P477833	A_51_P477833	Klhl21	NM_001033352	2.01917e-07
0.777948	A_55_P2489495	A_55_P2489495	Cd46	NM_010778	2.02894e-07
-0.814606	A_52_P470401	A_52_P470401	Tmem186	NM_025708	2.03477e-07
0.749098	A_52_P315423	A_52_P315423	N/A	ENSMUST00000122183	2.03514e-07
0.939294	A_66_P102854	A_66_P102854	1700001J11Rik	NR_033613	2.03524e-07
-0.847961	A_51_P395111	A_51_P395111	Nme3	NM_019730	2.04017e-07
0.908441	A_51_P374549	A_51_P374549	Spata1	NM_027617	2.04413e-07
0.874507	A_52_P430229	A_52_P430229	Rai14	AK090343	2.04846e-07
-0.712218	A_55_P2079388	A_55_P2079388	Snora74a	NR_002905	2.05296e-07
-0.840292	A_55_P2005552	A_55_P2005552	Arhgef10l	NM_001290803	2.06194e-07
-0.739435	A_66_P130404	A_66_P130404	Med9os	NR_045273	2.06609e-07
-0.803747	A_55_P2156293	A_55_P2156293	Pcyox1	NM_025823	2.07141e-07
-1.03403	A_55_P2732813	A_55_P2732813	Zfp467	NM_020589	2.07908e-07
0.766442	A_55_P2741897	A_55_P2741897	Gja1	XM_011243119	2.08083e-07
-0.969074	A_55_P2440441	A_55_P2440441	Wdhd1	NM_172598	2.09982e-07
0.659802	A_52_P408008	A_52_P408008	Nfx1	NM_023739	2.111e-07
1.03611	A_55_P2830119	A_55_P2830119	Slc11a2	NM_008732	2.11175e-07
-0.766135	A_52_P354123	A_52_P354123	Rhebl1	NM_026967	2.12535e-07
0.748363	A_55_P1987964	A_55_P1987964	Gm5622	NM_001013816	2.12937e-07
0.926005	A_66_P119155	A_66_P119155	Dusp3	NM_028207	2.13665e-07
-0.778837	A_52_P218271	A_52_P218271	A730063M14Rik	NR_040660	2.14575e-07
-0.771152	A_55_P1980262	A_55_P1980262	Cxx1b	NM_001018063	2.15853e-07
0.822123	A_55_P2125778	A_55_P2125778	Sec14l1	NM_028777	2.18635e-07
-0.863113	A_55_P2934901	A_55_P2934901	Lman2	AK028452	2.18843e-07
-0.859853	A_30_P01029149	A_30_P01029149	N/A	chrX:102567595-102589870_R	2.18892e-07
0.710113	A_55_P1954511	A_55_P1954511	Btbd10	NM_133700	2.19899e-07
0.737179	A_52_P503849	A_52_P503849	Prickle1	NM_001033217	2.21422e-07
0.920012	A_55_P2067321	A_55_P2067321	Prune2	AK046830	2.22369e-07
-0.777302	A_51_P125135	A_51_P125135	Cdca5	NM_026410	2.22573e-07
-0.72525	A_55_P1999473	A_55_P1999473	Ppp1r26	NM_001005420	2.22813e-07
-0.746746	A_55_P2104472	A_55_P2104472	N/A	NAP028575-1	2.23127e-07
0.945573	A_51_P410260	A_51_P410260	Pip5k1b	NM_008846	2.24395e-07
-0.726425	A_30_P01031699	A_30_P01031699	N/A	chr17:17342991-17343357_F	2.25372e-07
0.864208	A_55_P1994032	A_55_P1994032	Xbp1	NM_013842	2.26366e-07
1.17843	A_52_P463977	A_52_P463977	Tmem140	NM_197986	2.29109e-07
-1.09344	A_51_P513719	A_51_P513719	Cdkn2c	NM_007671	2.31355e-07
1.20136	A_51_P387810	A_51_P387810	Ifih1	NM_027835	2.31856e-07
0.800239	A_51_P192130	A_51_P192130	Stk10	NM_009288	2.32365e-07
0.814059	A_51_P300806	A_51_P300806	Tlr4	NM_021297	2.33077e-07
-0.71938	A_55_P2719759	A_55_P2719759	Fchsd2	ENSMUST00000145802	2.33902e-07
0.917926	A_30_P01025302	A_30_P01025302	N/A	chr17:88466300-88495175_R	2.3489e-07
0.810636	A_51_P403636	A_51_P403636	Smad7	NM_001042660	2.36386e-07
0.675381	A_51_P489720	A_51_P489720	Slc16a11	NM_153081	2.36999e-07
-0.835253	A_52_P614777	A_52_P614777	Sucnr1	NM_032400	2.37551e-07
-0.941203	A_51_P458008	A_51_P458008	Wscd1	ENSMUST00000138339	2.38386e-07
0.95349	A_55_P2093232	A_55_P2093232	Myh7	NM_080728	2.39508e-07
-1.35721	A_52_P269672	A_52_P269672	Sox8	NM_011447	2.41156e-07
1.28335	A_51_P481325	A_51_P481325	Ier2	NM_010499	2.43405e-07
0.906663	A_52_P120719	A_52_P120719	Rab27b	NM_030554	2.44452e-07
-0.817602	A_51_P386358	A_51_P386358	Wwp2	NM_025830	2.4469e-07
-0.739145	A_51_P196629	A_51_P196629	Fam102b	NM_001163567	2.46457e-07
0.889597	A_52_P421543	A_52_P421543	Cldn23	NM_027998	2.46727e-07
-0.682273	A_52_P209172	A_52_P209172	Mrpl41	NM_001031808	2.47099e-07
0.777438	A_55_P2017982	A_55_P2017982	Pde8b	NM_001170669	2.47599e-07
0.858058	A_55_P2055597	A_55_P2055597	Enpp2	NM_001136077	2.48272e-07
-0.748563	A_55_P1988728	A_55_P1988728	Fbxl19	NM_172748	2.48773e-07
-0.784617	A_55_P2912692	A_55_P2912692	Tef	ENSMUST00000164673	2.4959e-07
-0.885768	A_55_P2060343	A_55_P2060343	Zfp352	NM_153102	2.50228e-07
0.794938	A_30_P01030591	A_30_P01030591	N/A	chr5:22928221-22939127_R	2.50426e-07
1.13939	A_51_P464738	A_51_P464738	Slc2a1	NM_011400	2.50807e-07
-0.83893	A_55_P2805510	A_55_P2805510	Gas1	NM_008086	2.5098e-07
0.855856	A_51_P302192	A_51_P302192	Daam1	NM_026102	2.51768e-07
0.745083	A_51_P513032	A_51_P513032	Trps1	NM_032000	2.51883e-07
0.698505	A_51_P353095	A_51_P353095	Zfyve27	NM_177319	2.52484e-07
0.695965	A_55_P2939820	A_55_P2939820	Mapk8ip3	ENSMUST00000126280	2.54765e-07
-0.685452	A_55_P2115968	A_55_P2115968	Gm14325	NM_001024849	2.54858e-07
0.829103	A_55_P2830889	A_55_P2830889	Osgin2	NM_145950	2.56049e-07
0.861139	A_55_P2132467	A_55_P2132467	Nfx1	NM_001290448	2.58311e-07
-0.906351	A_66_P104190	A_66_P104190	Gsk3b	NM_019827	2.58923e-07
0.879374	A_66_P140763	A_66_P140763	N/A	BC019678	2.59741e-07
0.756619	A_55_P2085806	A_55_P2085806	BC029214	NM_153557	2.61995e-07
1.34272	A_55_P2051254	A_55_P2051254	Pvt1	NR_003368	2.62273e-07
-0.892226	A_52_P475040	A_52_P475040	Etaa1	NM_026576	2.6287e-07
0.809964	A_30_P01025122	A_30_P01025122	N/A	chr6:31007184-31007725_R	2.63068e-07
0.80357	A_66_P133343	A_66_P133343	Nid1	AK049585	2.63857e-07
-0.704054	A_55_P2727434	A_55_P2727434	Zkscan14	AK009842	2.64487e-07
-0.798175	A_55_P2892450	A_55_P2892450	Fam60a	NM_019643	2.65523e-07
0.858671	A_52_P286543	A_52_P286543	Arih1	NM_019927	2.65585e-07
-1.12328	A_52_P900135	A_52_P900135	N/A	AK084716	2.66587e-07
0.794998	A_55_P2718576	A_55_P2718576	Luc7l2	ENSMUST00000160922	2.67299e-07
-0.696323	A_65_P17827	A_65_P17827	Cenpl	ENSMUST00000195571	2.67341e-07
0.675868	A_66_P119960	A_66_P119960	Ero1l	NM_015774	2.67575e-07
1.05124	A_66_P111921	A_66_P111921	Gm38403	NR_110482	2.68979e-07
0.87383	A_51_P296925	A_51_P296925	Palld	NM_001293772	2.69475e-07
0.823905	A_55_P2740134	A_55_P2740134	Ddr2	NM_022563	2.70356e-07
-0.698336	A_55_P1975510	A_55_P1975510	H6pd	NM_173371	2.70381e-07
-0.925378	A_55_P2257670	A_55_P2257670	Mc5r	XR_385979	2.72599e-07
0.936116	A_52_P568895	A_52_P568895	Kcnab1	NM_010597	2.72729e-07
-1.02456	A_55_P1963364	A_55_P1963364	Nxpe3	NM_001134457	2.72975e-07
-0.852056	A_66_P138930	A_66_P138930	Kif24	NM_024241	2.74433e-07
0.73363	A_55_P2609064	A_55_P2609064	Rars	NM_025936	2.75847e-07
0.74405	A_51_P478311	A_51_P478311	Nmd3	NM_133787	2.76493e-07
-1.13955	A_55_P1965313	A_55_P1965313	Mctp2	NM_001024703	2.76583e-07
0.80031	A_55_P2938687	A_55_P2938687	Atp6v1b2	NM_007509	2.76845e-07
-0.841468	A_55_P2032318	A_55_P2032318	4930522L14Rik	AK019690	2.76846e-07
-1.12877	A_55_P2062213	A_55_P2062213	Tmem41a	NM_025693	2.80046e-07
0.990494	A_55_P2727539	A_55_P2727539	Rnf14	NM_001164621	2.80058e-07
0.674888	A_55_P2050652	A_55_P2050652	Ikbkg	NM_001136067	2.80889e-07
0.871514	A_65_P18433	A_65_P18433	Ankrd28	NM_001024604	2.80945e-07
0.86335	A_52_P529073	A_52_P529073	Dmtf1	NM_011806	2.80977e-07
-0.992914	A_52_P179178	A_52_P179178	Bend3	NM_199028	2.81059e-07
0.749227	A_66_P132493	A_66_P132493	Siglece	NM_031181	2.81348e-07
-1.58088	A_51_P205242	A_51_P205242	Kif20b	NM_183046	2.84042e-07
-0.896734	A_55_P2722398	A_55_P2722398	Sh3pxd2b	ENSMUST00000138771	2.87216e-07
-0.877824	A_51_P173459	A_51_P173459	Nim1k	NM_175538	2.88087e-07
-0.873471	A_51_P163188	A_51_P163188	Rin2	NM_028724	2.882e-07
0.834127	A_55_P2042813	A_55_P2042813	Gbp11	NM_001039647	2.91838e-07
0.878911	A_30_P01019895	A_30_P01019895	N/A	chr14:61240427-61325677_R	2.92245e-07
0.766827	A_51_P240253	A_51_P240253	Rrad	NM_019662	2.92413e-07
0.845546	A_55_P2606086	A_55_P2606086	Mdm2	NM_001288586	2.93953e-07
0.892499	A_55_P2509301	A_55_P2509301	H2-Q7	NM_001198561	2.96421e-07
-0.985631	A_55_P2118391	A_55_P2118391	Lrp6	NM_008514	2.96743e-07
0.867886	A_30_P01032270	A_30_P01032270	N/A	chr2:94008913-94019798_R	2.97709e-07
0.871733	A_52_P88808	A_52_P88808	Vps37a	NM_033560	2.97827e-07
-1.09828	A_55_P2880322	A_55_P2880322	Gm12522	NR_040560	2.97864e-07
0.738692	A_30_P01027584	A_30_P01027584	N/A	chr3:127039311-127201919_R	2.99095e-07
0.719404	A_55_P2033250	A_55_P2033250	Fdft1	NM_010191	3.01405e-07
0.638701	A_55_P2034893	A_55_P2034893	Socs7	NM_138657	3.01899e-07
0.875603	A_51_P510663	A_51_P510663	Supt3	NM_178652	3.02802e-07
-0.768881	A_66_P107792	A_66_P107792	Atp5k	NM_007507	3.0297e-07
0.852669	A_55_P2108483	A_55_P2108483	N/A	ENSMUST00000173809	3.05121e-07
-0.786731	A_52_P232580	A_52_P232580	Dyrk3	NM_145508	3.05177e-07
0.899017	A_52_P428354	A_52_P428354	H2-Q10	NM_010391	3.06471e-07
0.815055	A_55_P2807476	A_55_P2807476	Il1rap	NM_008364	3.0803e-07
-0.869943	A_55_P2897085	A_55_P2897085	Dnajc18	NM_029669	3.09045e-07
0.786024	A_66_P136086	A_66_P136086	Renbp	NM_023132	3.10792e-07
0.868876	A_51_P452637	A_51_P452637	Pdp1	NM_001033453	3.11556e-07
0.864921	A_51_P461108	A_51_P461108	Osbpl10	NM_148958	3.12653e-07
0.891622	A_55_P2726311	A_55_P2726311	LOC102641156	XR_406631	3.12828e-07
0.706679	A_51_P290207	A_51_P290207	Insig1	NM_153526	3.13061e-07
-0.784136	A_55_P2160810	A_55_P2160810	Foxd2	NM_008593	3.15287e-07
-0.769152	A_55_P2108948	A_55_P2108948	Gjc3	NM_080450	3.17584e-07
1.09973	A_55_P1972530	A_55_P1972530	Eftud1	NM_175317	3.17589e-07
0.745433	A_52_P288614	A_52_P288614	Rars	NM_025936	3.19301e-07
-0.771036	A_55_P2071028	A_55_P2071028	N/A	A_55_P2071028	3.20357e-07
0.744137	A_55_P2181149	A_55_P2181149	Ccdc112	NM_001160399	3.22091e-07
-0.800478	A_55_P2718323	A_55_P2718323	Slc38a6	ENSMUST00000058139	3.22193e-07
-0.678268	A_55_P2118784	A_55_P2118784	Rcor2	NM_054048	3.22386e-07
-0.941088	A_55_P2716261	A_55_P2716261	Dlgap1	ENSMUST00000156946	3.2259e-07
0.741343	A_55_P2644905	A_55_P2644905	Rsrc2	NM_001005525	3.23213e-07
-0.688634	A_55_P2034350	A_55_P2034350	Terf2	NM_001083118	3.24209e-07
-0.706119	A_51_P135340	A_51_P135340	Panx1	NM_019482	3.29564e-07
-0.752089	A_51_P121466	A_51_P121466	Tab1	NM_025609	3.29572e-07
-0.785993	A_55_P2502037	A_55_P2502037	Ikzf2	NM_011770	3.30734e-07
0.734295	A_55_P2732216	A_55_P2732216	Prune2	NM_181348	3.37528e-07
0.898226	A_51_P479818	A_51_P479818	Lonrf3	NM_028894	3.39657e-07
-0.771705	A_55_P1970710	A_55_P1970710	Mllt6	NM_139311	3.41447e-07
0.892398	A_65_P18325	A_65_P18325	Tbc1d31	NM_001167679	3.44068e-07
0.751676	A_51_P462428	A_51_P462428	Galnt15	ENSMUST00000022460	3.44127e-07
0.973048	A_52_P128262	A_52_P128262	Clk4	NM_007714	3.46295e-07
-0.733259	A_55_P2024327	A_55_P2024327	Suv420h2	NM_146177	3.47191e-07
0.890475	A_55_P2131288	A_55_P2131288	Ank2	NM_178655	3.4745e-07
-0.854861	A_51_P202623	A_51_P202623	Mterf2	NM_028832	3.48378e-07
0.714039	A_51_P447668	A_51_P447668	Ptpn12	NM_011203	3.49494e-07
-0.899807	A_55_P2809312	A_55_P2809312	Prps2	NM_026662	3.51496e-07
-0.853037	A_52_P432949	A_52_P432949	Erbb3	ENSMUST00000082059	3.51952e-07
0.955174	A_51_P229602	A_51_P229602	Plxna2	NM_008882	3.53921e-07
-0.669029	A_52_P451614	A_52_P451614	Tmod2	NM_001038710	3.56078e-07
-0.654989	A_66_P116019	A_66_P116019	B130055M24Rik	XR_862923	3.60037e-07
-0.673507	A_65_P08530	A_65_P08530	Gpr161	XM_011238820	3.60194e-07
-0.841482	A_51_P167971	A_51_P167971	Bace1	NM_011792	3.60971e-07
-0.676698	A_55_P1977766	A_55_P1977766	Ttc14	AK049520	3.61678e-07
0.778564	A_52_P141715	A_52_P141715	Dtna	NM_207650	3.62916e-07
-0.683626	A_51_P437847	A_51_P437847	Kctd1	NM_001142731	3.68402e-07
0.703868	A_66_P122883	A_66_P122883	Pde8a	NM_008803	3.689e-07
-0.645082	A_51_P114287	A_51_P114287	Cpsf6	NM_001013391	3.72446e-07
-0.850531	A_66_P103201	A_66_P103201	Aurkb	NM_011496	3.72547e-07
-0.803003	A_52_P621691	A_52_P621691	Clrn1	NM_153384	3.75136e-07
0.805455	A_55_P2113837	A_55_P2113837	Tbc1d1	NM_019636	3.78516e-07
0.843964	A_51_P456941	A_51_P456941	Ier5	NM_010500	3.81398e-07
-0.820924	A_66_P134966	A_66_P134966	9630013D21Rik	AK080944	3.82488e-07
0.741252	A_55_P2743046	A_55_P2743046	Hmga2	NM_010441	3.82758e-07
-0.802289	A_55_P2100209	A_55_P2100209	Kif2c	NM_001290662	3.85382e-07
0.686655	A_66_P123117	A_66_P123117	Rheb	NM_053075	3.85819e-07
0.78476	A_66_P127229	A_66_P127229	Zfat	NM_001145888	3.88639e-07
-0.692757	A_51_P256246	A_51_P256246	Tspan13	NM_025359	3.88823e-07
0.802773	A_55_P2721693	A_55_P2721693	Zfp672	ENSMUST00000185661	3.89332e-07
-0.837492	A_55_P2730556	A_55_P2730556	Timp4	AK040814	3.90761e-07
-0.656949	A_51_P107433	A_51_P107433	Mrpl34	NM_053162	3.9107e-07
0.737207	A_51_P296487	A_51_P296487	Lss	NM_146006	3.91849e-07
0.8118	A_51_P373187	A_51_P373187	Crls1	NM_001024385	3.92062e-07
-0.78522	A_51_P332742	A_51_P332742	Srl	NM_175347	3.93109e-07
-0.808598	A_65_P19899	A_65_P19899	Zfp710	AK083979	3.93477e-07
-0.688642	A_51_P257960	A_51_P257960	Psma5	NM_011967	3.97487e-07
-0.686601	A_66_P111987	A_66_P111987	Brwd3	NM_001081477	3.99029e-07
-0.621293	A_51_P453088	A_51_P453088	Coa6	NM_174987	4.00851e-07
0.781106	A_55_P2858358	A_55_P2858358	Gm13154	NM_001014397	4.0336e-07
0.6858	A_55_P2146976	A_55_P2146976	N/A	ENSMUST00000120609	4.03624e-07
0.875203	A_55_P1953846	A_55_P1953846	Abca8b	NM_013851	4.05035e-07
0.690266	A_55_P2114218	A_55_P2114218	Zcchc7	NM_138590	4.08948e-07
-0.701909	A_52_P359502	A_52_P359502	Pdxk	NM_172134	4.09796e-07
0.707666	A_30_P01024424	A_30_P01024424	N/A	chr8:27925064-27934895_R	4.10658e-07
0.780174	A_65_P11200	A_65_P11200	N/A	AV000840	4.11714e-07
-0.775393	A_55_P2063312	A_55_P2063312	Mgll	NM_001166250	4.14267e-07
-0.724469	A_51_P510849	A_51_P510849	Tmem50b	NM_030018	4.17152e-07
0.75818	A_51_P492595	A_51_P492595	Fbxo42	NM_172518	4.20056e-07
0.776723	A_55_P2007377	A_55_P2007377	Elf2	NM_023502	4.20813e-07
-0.790352	A_55_P2088440	A_55_P2088440	Arrdc2	NM_027560	4.21018e-07
0.704587	A_52_P298548	A_52_P298548	Nbn	NM_013752	4.24513e-07
-0.779331	A_52_P537113	A_52_P537113	Rad54l	ENSMUST00000139147	4.25141e-07
0.686543	A_55_P2738192	A_55_P2738192	Glis1	ENSMUST00000106738	4.2578e-07
0.884555	A_55_P2051337	A_55_P2051337	Ppfia1	NM_001195086	4.27733e-07
-0.902584	A_55_P2507834	A_55_P2507834	Scarna13	NR_028576	4.27996e-07
0.849157	A_66_P100780	A_66_P100780	Katnbl1	NM_024254	4.28138e-07
0.883682	A_66_P103271	A_66_P103271	Irf2bp2	NM_001164598	4.28545e-07
-0.776773	A_51_P160372	A_51_P160372	Wbp1	NM_016757	4.31591e-07
0.81147	A_55_P2139473	A_55_P2139473	Ilk	NM_001161724	4.31663e-07
0.813527	A_55_P1985808	A_55_P1985808	Ranbp9	NM_019930	4.32973e-07
0.907159	A_55_P2055487	A_55_P2055487	Parp3	NM_145619	4.34349e-07
-0.811332	A_55_P2718906	A_55_P2718906	Ppil4	ENSMUST00000143214	4.40679e-07
-0.828878	A_55_P2156126	A_55_P2156126	Sema6c	NM_001272024	4.41119e-07
0.766763	A_66_P103313	A_66_P103313	N/A	M73818	4.41761e-07
-0.996857	A_55_P2715735	A_55_P2715735	Ncapg	ENSMUST00000134090	4.42426e-07
0.847368	A_51_P103229	A_51_P103229	Rest	ENSMUST00000080359	4.44072e-07
-0.773478	A_55_P2027312	A_55_P2027312	Cdc34	NM_177613	4.44837e-07
0.855683	A_55_P2078680	A_55_P2078680	Tpm1	NM_001164251	4.45174e-07
-0.707971	A_51_P322941	A_51_P322941	Dok7	NM_172708	4.48773e-07
-0.87254	A_30_P01022586	A_30_P01022586	N/A	chr5:123440192-123451767_R	4.50448e-07
0.734842	A_51_P445153	A_51_P445153	Spry2	NM_011897	4.50761e-07
-1.01839	A_55_P2737877	A_55_P2737877	5330434G04Rik	AK163556	4.53092e-07
-0.813407	A_55_P2117169	A_55_P2117169	Zmym1	NM_026670	4.55272e-07
-0.719805	A_55_P2362601	A_55_P2362601	D4Ertd681e	AK078562	4.56047e-07
-0.827658	A_52_P682707	A_52_P682707	Ncapd2	ENSMUST00000186561	4.5781e-07
-1.02468	A_51_P391764	A_51_P391764	Cbx6	NM_028763	4.61016e-07
-1.02668	A_52_P755824	A_52_P755824	Apex2	ENSMUST00000112720	4.64224e-07
-0.875384	A_55_P2787420	A_55_P2787420	Gm35035	XR_872001	4.66588e-07
1.16452	A_55_P2028015	A_55_P2028015	Pawr	NM_054056	4.67837e-07
0.696209	A_55_P2027152	A_55_P2027152	Ssh1	NM_198109	4.68151e-07
-0.64579	A_51_P300759	A_51_P300759	Ppih	NM_028677	4.6897e-07
-0.923279	A_55_P2128283	A_55_P2128283	Nr2f2	NM_009697	4.69605e-07
1.08861	A_55_P2094524	A_55_P2094524	Gm14005	NR_028590	4.71164e-07
-0.807826	A_51_P146701	A_51_P146701	Nsdhl	AK156993	4.73591e-07
0.807689	A_66_P129195	A_66_P129195	Asic3	NM_183000	4.74229e-07
0.729138	A_51_P451032	A_51_P451032	Anxa3	NM_013470	4.75111e-07
1.0575	A_52_P392456	A_52_P392456	Rnd3	NM_028810	4.75418e-07
-0.693537	A_51_P329370	A_51_P329370	Snrnp25	NM_030093	4.7626e-07
0.792383	A_52_P141488	A_52_P141488	Grk5	NM_018869	4.76712e-07
0.733359	A_51_P312310	A_51_P312310	Mtbp	NM_134092	4.79958e-07
-1.02232	A_52_P659312	A_52_P659312	Spsb4	NM_145134	4.81993e-07
-0.650916	A_51_P134253	A_51_P134253	Gramd4	NM_172611	4.82109e-07
0.851978	A_55_P1984178	A_55_P1984178	Pde4dip	NM_001289701	4.8338e-07
0.67928	A_52_P653932	A_52_P653932	Thap2	NM_025780	4.83766e-07
-0.71705	A_55_P2069221	A_55_P2069221	Prr11	NM_175563	4.85024e-07
0.761418	A_52_P427024	A_52_P427024	Ldlr	NM_010700	4.92764e-07
-0.809487	A_55_P1969660	A_55_P1969660	Pex26	NM_028730	4.94127e-07
-0.661514	A_52_P90363	A_52_P90363	Ifi27l2a	NM_029803	4.97544e-07
0.621918	A_55_P2904563	A_55_P2904563	Lix1l	NM_001163170	4.99078e-07
0.784005	A_66_P120440	A_66_P120440	Gm29811	NR_102297	5.01181e-07
0.677717	A_51_P507172	A_51_P507172	2310022A10Rik	NM_175107	5.02514e-07
0.652472	A_55_P2023797	A_55_P2023797	Cep112	NM_029606	5.02647e-07
0.686015	A_55_P2792294	A_55_P2792294	Cyp51	NM_020010	5.04117e-07
-0.685315	A_51_P179565	A_51_P179565	2010204K13Rik	NR_027925	5.06562e-07
-0.767487	A_52_P390944	A_52_P390944	Chst3	NM_016803	5.07889e-07
0.692796	A_65_P02955	A_65_P02955	Vav3	ENSMUST00000126179	5.11803e-07
0.684723	A_51_P109923	A_51_P109923	Rabgef1	NM_019983	5.11841e-07
0.913595	A_55_P2523429	A_55_P2523429	Zfc3h1	XM_006513538	5.12572e-07
0.875782	A_51_P422685	A_51_P422685	Zmat4	NM_177086	5.12872e-07
0.613854	A_55_P2102901	A_55_P2102901	Fbxl4	NM_172988	5.13704e-07
0.761657	A_52_P520495	A_52_P520495	Vcam1	NM_011693	5.13709e-07
0.679783	A_52_P444253	A_52_P444253	N/A	ENSMUST00000178971	5.16079e-07
-0.961244	A_55_P2507883	A_55_P2507883	Snora73a	NR_028512	5.16371e-07
-0.731069	A_55_P2020577	A_55_P2020577	Pcolce	NM_008788	5.19377e-07
0.823535	A_52_P413584	A_52_P413584	Nrip1	ENSMUST00000121927	5.20265e-07
0.74759	A_52_P175028	A_52_P175028	Cachd1	ENSMUST00000030257	5.2171e-07
0.625308	A_30_P01024163	A_30_P01024163	N/A	chr1:175705225-175717250_R	5.22004e-07
1.45595	A_55_P2105944	A_55_P2105944	Olfr224	NM_207695	5.22597e-07
-1.03527	A_55_P2039110	A_55_P2039110	ND2	ENSMUST00000082396	5.29538e-07
0.843753	A_52_P518997	A_52_P518997	Epha2	NM_010139	5.29948e-07
-1.04309	A_55_P2904209	A_55_P2904209	Zfp667	NM_001024928	5.30088e-07
0.752167	A_51_P313761	A_51_P313761	Shmt2	NM_028230	5.33283e-07
1.08564	A_55_P2010111	A_55_P2010111	Zxdc	NM_173002	5.3407e-07
-0.768341	A_66_P114217	A_66_P114217	N/A	DV047748	5.34082e-07
0.840449	A_51_P469288	A_51_P469288	Zfp131	NM_028245	5.3532e-07
0.91246	A_55_P1979335	A_55_P1979335	1810062G17Rik	NM_028183	5.36425e-07
-0.812466	A_55_P2495403	A_55_P2495403	Mmp19	NM_021412	5.36681e-07
0.647974	A_52_P354974	A_52_P354974	Gm40091	XR_867449	5.37254e-07
0.794164	A_51_P428781	A_51_P428781	Pbx4	NM_001024954	5.38817e-07
-0.883697	A_55_P2254968	A_55_P2254968	BB212172	BB212172	5.39789e-07
0.718344	A_55_P2743450	A_55_P2743450	Lce1m	NM_025420	5.42381e-07
-0.799165	A_51_P153486	A_51_P153486	Dnajb1	NM_018808	5.42757e-07
-0.859566	A_55_P2868246	A_55_P2868246	Narf	NM_026272	5.50335e-07
0.654845	A_65_P12346	A_65_P12346	Rbm39	XM_011239322	5.5077e-07
0.867896	A_51_P461504	A_51_P461504	Eef2k	NM_007908	5.51975e-07
-0.694216	A_51_P227004	A_51_P227004	Cks1b	NM_016904	5.57319e-07
0.850439	A_55_P2090633	A_55_P2090633	Ptp4a1	NM_011200	5.58415e-07
0.628999	A_52_P430628	A_52_P430628	Rabggtb	NM_011231	5.59834e-07
0.752029	A_55_P2086507	A_55_P2086507	Bglap3	NM_001305448	5.60464e-07
-0.762628	A_55_P2718783	A_55_P2718783	Odf2	ENSMUST00000148883	5.64711e-07
0.627598	A_52_P587378	A_52_P587378	Ptp4a1	NM_011200	5.66425e-07
0.736309	A_55_P2350067	A_55_P2350067	A530072M11Rik	NR_045765	5.67144e-07
-0.673485	A_55_P2111755	A_55_P2111755	Rhox2f	ENSMUST00000184546	5.72229e-07
-0.774923	A_51_P190869	A_51_P190869	BB283564	AK045571	5.74318e-07
0.913699	A_55_P2164841	A_55_P2164841	N/A	NAP111509-1	5.7498e-07
-1.0825	A_51_P315595	A_51_P315595	CYTB	ENSMUST00000082421	5.77585e-07
0.646649	A_55_P2801362	A_55_P2801362	Ift81	NM_009879	5.79604e-07
-0.856233	A_30_P01024139	A_30_P01024139	N/A	chr15:85412264-85549139_R	5.82552e-07
0.708989	A_66_P135691	A_66_P135691	Vps51	NM_001081041	5.92361e-07
0.728522	A_55_P2927503	A_55_P2927503	Pde4dip	NM_001289701	5.93022e-07
0.730204	A_55_P1954156	A_55_P1954156	Wdr43	NM_175639	5.93332e-07
-0.692978	A_55_P2279035	A_55_P2279035	9030419F21Rik	AK018519	5.94013e-07
0.807951	A_55_P2631808	A_55_P2631808	Zcchc4	ENSMUST00000143745	6.00126e-07
0.950881	A_51_P330428	A_51_P330428	Eif4ebp1	NM_007918	6.03464e-07
0.711207	A_66_P113536	A_66_P113536	Gm36551	AK036462	6.03785e-07
0.708886	A_55_P2480045	A_55_P2480045	Gm14477	NM_001242949	6.04531e-07
0.725967	A_52_P1011885	A_52_P1011885	N/A	AK040443	6.05836e-07
0.901429	A_52_P63343	A_52_P63343	Ciart	NM_001033302	6.09473e-07
0.840359	A_55_P2148002	A_55_P2148002	2610005L07Rik	NR_028428	6.10873e-07
-0.846683	A_51_P513720	A_51_P513720	Cdkn2c	U19596	6.15126e-07
0.849997	A_55_P1974288	A_55_P1974288	Rela	NM_009045	6.19646e-07
0.729645	A_55_P1963900	A_55_P1963900	Mib2	NM_001256108	6.21795e-07
-0.748121	A_51_P150521	A_51_P150521	Mgat2	NM_146035	6.25372e-07
-0.878757	A_55_P2074281	A_55_P2074281	Nr2f1	NM_010151	6.27551e-07
-0.760131	A_55_P1992421	A_55_P1992421	Hmgb3	NM_001293623	6.29239e-07
0.749604	A_52_P303891	A_52_P303891	Nr1d2	NM_011584	6.33604e-07
0.827604	A_66_P127106	A_66_P127106	Tom1	NM_001136259	6.34916e-07
0.756109	A_52_P238556	A_52_P238556	Ubc	NM_019639	6.37973e-07
0.735072	A_51_P138923	A_51_P138923	Peg12	NM_013788	6.38398e-07
-0.898187	A_55_P2736535	A_55_P2736535	Wrn	NM_011721	6.38514e-07
-0.678921	A_55_P2801707	A_55_P2801707	Kctd1	NM_001142731	6.39819e-07
0.808221	A_55_P2092526	A_55_P2092526	Tgif1	NM_001164075	6.39849e-07
-0.764696	A_66_P111562	A_66_P111562	Ccnd1	NM_007631	6.40451e-07
0.947572	A_66_P133204	A_66_P133204	Ankrd50	ENSMUST00000094300	6.42442e-07
0.745617	A_51_P507410	A_51_P507410	Hmgcr	NM_008255	6.44569e-07
0.889032	A_55_P2013357	A_55_P2013357	Renbp	NM_023132	6.47912e-07
-0.614892	A_55_P2900552	A_55_P2900552	Cox7a2	NM_009945	6.48079e-07
0.93635	A_51_P417590	A_51_P417590	Jmjd1c	NM_207221	6.48358e-07
0.711422	A_66_P115756	A_66_P115756	Ptprq	NM_001081432	6.54546e-07
0.681124	A_52_P3845	A_52_P3845	Rnf217	NM_001146349	6.55067e-07
0.994881	A_30_P01019413	A_30_P01019413	N/A	chr12:56564855-56565310_R	6.57811e-07
-1.08974	A_55_P2736540	A_55_P2736540	Sema3d	AK153839	6.58577e-07
0.709885	A_55_P2719379	A_55_P2719379	Zbtb38	ENSMUST00000143403	6.58985e-07
0.789735	A_55_P1960237	A_55_P1960237	Slc2a6	NM_172659	6.63296e-07
-0.731716	A_55_P2727764	A_55_P2727764	Cxxc5	NM_133687	6.65456e-07
-0.77976	A_51_P328968	A_51_P328968	Zfp322a	NM_172586	6.67335e-07
-0.743111	A_51_P290074	A_51_P290074	Fabp7	NM_021272	6.74101e-07
-0.657187	A_55_P2714677	A_55_P2714677	Abcd2	NM_011994	6.7474e-07
0.989716	A_55_P2830865	A_55_P2830865	Met	NM_008591	6.76266e-07
-1.18112	A_55_P1952269	A_55_P1952269	Xylt2	NM_145828	6.77221e-07
0.667915	A_55_P1953391	A_55_P1953391	Rbfox1	NM_021477	6.77782e-07
0.849354	A_55_P1973046	A_55_P1973046	Cttnbp2nl	NM_030249	6.78496e-07
-0.935226	A_55_P2737667	A_55_P2737667	Tnrc6b	NM_144812	6.79121e-07
-0.737775	A_55_P2009943	A_55_P2009943	Spen	NM_019763	6.82515e-07
-0.874694	A_55_P2713940	A_55_P2713940	Lysmd1	NM_153121	6.8568e-07
-0.694283	A_51_P199187	A_51_P199187	Fam69a	NM_026062	6.90765e-07
-0.687613	A_55_P2716521	A_55_P2716521	Mpdz	ENSMUST00000142273	6.94965e-07
-0.983753	A_55_P2048096	A_55_P2048096	Mzf1	NM_001290453	6.96392e-07
-0.913597	A_52_P601446	A_52_P601446	Trim27	AK049314	6.96519e-07
1.04067	A_52_P384069	A_52_P384069	Gpcpd1	NM_001042672	6.97358e-07
-0.667943	A_51_P509518	A_51_P509518	Ralgds	NM_009058	6.97975e-07
-0.877277	A_52_P220810	A_52_P220810	Trib2	NM_144551	6.98655e-07
-0.641837	A_55_P2646533	A_55_P2646533	Cenpf	NM_001081363	7.04543e-07
0.721955	A_55_P2417936	A_55_P2417936	AW125324	AI530666	7.04956e-07
0.988603	A_55_P2170737	A_55_P2170737	Igf2bp2	NM_183029	7.0727e-07
-0.783721	A_65_P09374	A_65_P09374	N/A	AK087703	7.1015e-07
0.91483	A_55_P2504780	A_55_P2504780	Adamts9	NM_175314	7.11458e-07
-0.760901	A_51_P224564	A_51_P224564	Ppm1f	NM_176833	7.14044e-07
-0.633864	A_30_P01019583	A_30_P01019583	N/A	chr5:23195569-23218551_R	7.15146e-07
0.883965	A_51_P183051	A_51_P183051	Upb1	NM_133995	7.17952e-07
-0.692867	A_51_P425632	A_51_P425632	Mad2l1bp	NM_025649	7.19396e-07
0.801354	A_55_P2800423	A_55_P2800423	Flt1	ENSMUST00000110529	7.19979e-07
-0.653154	A_30_P01026244	A_30_P01026244	N/A	chr4:131734714-131742542_R	7.20685e-07
-0.681555	A_51_P511949	A_51_P511949	Setd7	NM_080793	7.2257e-07
1.06523	A_52_P570006	A_52_P570006	Arl14ep	NM_001025102	7.26175e-07
-0.80077	A_66_P102733	A_66_P102733	Ccdc28b	NM_025455	7.2784e-07
-1.06187	A_55_P2224830	A_55_P2224830	D230044B12Rik	AK052079	7.29386e-07
-0.788195	A_52_P250034	A_52_P250034	Ticrr	AK045208	7.29823e-07
0.661627	A_51_P485791	A_51_P485791	Cyp51	NM_020010	7.30134e-07
-0.747684	A_51_P345649	A_51_P345649	Pdgfra	NM_011058	7.30341e-07
-0.811137	A_51_P368743	A_51_P368743	C630043F03Rik	NR_027923	7.31377e-07
-0.761766	A_55_P2013823	A_55_P2013823	Gal3st1	NM_016922	7.33589e-07
-0.822486	A_55_P2715910	A_55_P2715910	Scmh1	ENSMUST00000153099	7.34731e-07
-0.61684	A_52_P281172	A_52_P281172	Slc45a4	NM_001033219	7.35878e-07
-1.06618	A_55_P2002117	A_55_P2002117	Kbtbd4	NM_025991	7.38312e-07
0.647709	A_51_P442327	A_51_P442327	Specc1l	NM_153406	7.40998e-07
-0.827489	A_55_P2714394	A_55_P2714394	Bbx	ENSMUST00000142818	7.42892e-07
0.626741	A_55_P2832172	A_55_P2832172	Mir99ahg	AK021336	7.44009e-07
-1.04637	A_66_P118197	A_66_P118197	Patz1	NM_019574	7.46303e-07
-0.633013	A_55_P2093563	A_55_P2093563	Ufm1	NM_026435	7.47036e-07
0.706162	A_55_P2086075	A_55_P2086075	Ube2h	NM_009459	7.48294e-07
0.725771	A_66_P113059	A_66_P113059	Itgb1	NM_010578	7.49369e-07
0.733624	A_52_P1004509	A_52_P1004509	BC065397	NR_033324	7.52068e-07
0.708794	A_52_P87892	A_52_P87892	Fam175b	NM_198017	7.5247e-07
-0.776257	A_55_P2498869	A_55_P2498869	Pikfyve	NM_011086	7.52916e-07
0.685541	A_52_P409711	A_52_P409711	Sec24a	NM_175255	7.52918e-07
1.3269	A_51_P479408	A_51_P479408	Hyal1	NM_008317	7.549e-07
-0.616561	A_55_P2076941	A_55_P2076941	Lrr1	NM_001081406	7.56169e-07
0.745592	A_51_P379660	A_51_P379660	Mllt11	NM_019914	7.60916e-07
-0.84416	A_55_P2729398	A_55_P2729398	Fads2	AK031337	7.62254e-07
-0.678899	A_55_P2037957	A_55_P2037957	N/A	NAP096498-001	7.72443e-07
0.728014	A_51_P214557	A_51_P214557	Oit3	NM_010959	7.75071e-07
0.800125	A_55_P2829619	A_55_P2829619	Yars	NM_134151	7.77854e-07
-0.745189	A_55_P2038117	A_55_P2038117	Tmem104	NM_001033393	7.79647e-07
0.684945	A_30_P01019014	A_30_P01019014	N/A	chr14:62280837-62283960_R	7.80446e-07
-0.64698	A_51_P392445	A_51_P392445	Zfp157	ENSMUST00000137711	7.89016e-07
0.675727	A_55_P2623235	A_55_P2623235	Idh3g	ENSMUST00000148419	7.89598e-07
-0.944154	A_52_P209334	A_52_P209334	Phf6	AK077803	7.90025e-07
0.957607	A_55_P2845828	A_55_P2845828	Gas5	NR_002840	7.9145e-07
-0.706692	A_55_P2058903	A_55_P2058903	Sgpp1	NM_030750	7.9318e-07
0.973839	A_30_P01033040	A_30_P01033040	N/A	chr8:73645975-73696275_F	7.97786e-07
0.731995	A_51_P506128	A_51_P506128	Zfp28	NM_175247	8.02633e-07
-0.649349	A_55_P2856905	A_55_P2856905	2310075K07Rik	XR_380326	8.05424e-07
-0.898432	A_55_P2114596	A_55_P2114596	Zbtb14	NM_009547	8.05616e-07
-0.64851	A_66_P106720	A_66_P106720	N/A	BU502989	8.06854e-07
0.705044	A_52_P301035	A_52_P301035	Rccd1	NM_173445	8.07549e-07
-0.771698	A_51_P288419	A_51_P288419	Usp13	ENSMUST00000072312	8.07626e-07
0.684605	A_66_P101039	A_66_P101039	Tti2	NM_001199988	8.08767e-07
-0.704627	A_30_P01018914	A_30_P01018914	N/A	chr9:78107225-78118850_F	8.0942e-07
-0.758071	A_55_P2006255	A_55_P2006255	Txnip	NM_001009935	8.182e-07
0.762258	A_51_P167551	A_51_P167551	Fam214a	NM_153584	8.22558e-07
-0.61423	A_52_P385736	A_52_P385736	Pantr1	NR_027826	8.2563e-07
1.1219	A_55_P2717993	A_55_P2717993	Ets1	ENSMUST00000183879	8.27518e-07
-0.635139	A_55_P2713865	A_55_P2713865	Mat2b	ENSMUST00000109307	8.34839e-07
0.645194	A_51_P342567	A_51_P342567	Akap12	NM_031185	8.36743e-07
0.839239	A_55_P2136813	A_55_P2136813	Rab10os	AK171768	8.40659e-07
0.879731	A_52_P635598	A_52_P635598	Rgs8	NM_026380	8.44621e-07
0.845907	A_55_P2500791	A_55_P2500791	Dtna	NM_001285811	8.45181e-07
1.15216	A_55_P2183433	A_55_P2183433	Rab30	NM_029494	8.47478e-07
0.910449	A_55_P2805748	A_55_P2805748	Gna13	NM_010303	8.50332e-07
0.662645	A_55_P2065731	A_55_P2065731	Medag	NM_027519	8.51818e-07
0.823629	A_51_P149932	A_51_P149932	Ptchd1	NM_001093750	8.54104e-07
0.644239	A_55_P2053206	A_55_P2053206	Kdm4c	NM_144787	8.55114e-07
0.650052	A_55_P1982111	A_55_P1982111	Homer1	NM_147176	8.56418e-07
-0.672898	A_55_P2166688	A_55_P2166688	Timm10b	NM_019502	8.72582e-07
0.712487	A_51_P464029	A_51_P464029	Fads3	NM_021890	8.77856e-07
-0.645552	A_51_P465571	A_51_P465571	Map7d2	NM_001081124	8.79356e-07
-0.665717	A_51_P406557	A_51_P406557	AI464131	NM_001085515	8.80186e-07
-0.833378	A_51_P397876	A_51_P397876	En2	NM_010134	8.81961e-07
0.627402	A_51_P320980	A_51_P320980	Sfxn4	NM_053198	8.83619e-07
0.667114	A_55_P1959784	A_55_P1959784	Mef2b	NM_008578	8.84097e-07
0.816784	A_55_P2139763	A_55_P2139763	Trim56	NM_201373	8.84882e-07
0.791964	A_66_P105038	A_66_P105038	Rnf19b	XM_011240632	8.84931e-07
-0.841103	A_66_P112248	A_66_P112248	AI987944	NM_183167	8.86141e-07
0.701169	A_51_P191021	A_51_P191021	Agfg1	NM_010472	8.91397e-07
-1.00342	A_51_P250123	A_51_P250123	Zfp763	NM_028543	8.91674e-07
0.734712	A_52_P333097	A_52_P333097	Mcoln3	ENSMUST00000039450	8.92699e-07
0.834604	A_55_P2495777	A_55_P2495777	Zbtb2	NM_001033466	8.94949e-07
0.958889	A_55_P2342030	A_55_P2342030	1700101I11Rik	AK138162	8.96116e-07
0.683421	A_65_P12363	A_65_P12363	Shmt2	NM_001252316	8.96524e-07
0.625182	A_52_P638459	A_52_P638459	Ccl5	NM_013653	8.98264e-07
-0.657467	A_52_P613977	A_52_P613977	N/A	ENSMUST00000178455	8.98697e-07
0.641696	A_52_P320044	A_52_P320044	Map4k3	NM_001290345	9.02551e-07
0.832102	A_55_P1955722	A_55_P1955722	Med15	NM_001285884	9.04188e-07
-0.68941	A_51_P165914	A_51_P165914	Zfp770	NM_175466	9.06028e-07
-0.673889	A_55_P2153292	A_55_P2153292	Tubb4b	NM_146116	9.08525e-07
-0.677215	A_52_P401640	A_52_P401640	Bpgm	NM_007563	9.08606e-07
1.02264	A_55_P2736430	A_55_P2736430	Cdk6	ENSMUST00000165117	9.22021e-07
-0.771385	A_51_P328932	A_51_P328932	Tmem165	NM_011626	9.25976e-07
0.857579	A_55_P2210011	A_55_P2210011	Mroh1	ENSMUST00000162204	9.26221e-07
0.739379	A_55_P1973868	A_55_P1973868	Sema3b	NM_001291537	9.27509e-07
1.0862	A_55_P2142232	A_55_P2142232	Serpina3i	NM_001199940	9.28915e-07
0.750442	A_52_P660158	A_52_P660158	Ano6	NM_175344	9.3079e-07
-0.643449	A_51_P238383	A_51_P238383	B4galt4	NM_019804	9.3092e-07
-0.655008	A_51_P437538	A_51_P437538	Gm5124	NR_045668	9.33041e-07
-0.830055	A_55_P2014540	A_55_P2014540	BC068281	NM_173416	9.36819e-07
0.845491	A_55_P2744639	A_55_P2744639	Rela	NM_009045	9.39035e-07
-0.61553	A_55_P2033312	A_55_P2033312	Lgi4	NM_144556	9.42477e-07
-0.731688	A_55_P2503142	A_55_P2503142	Angpt2	NM_007426	9.47882e-07
-0.746385	A_52_P668882	A_52_P668882	D930015E06Rik	ENSMUST00000193696	9.52103e-07
0.770492	A_51_P253053	A_51_P253053	N/A	ENSMUST00000093146	9.52385e-07
-0.763814	A_30_P01017868	A_30_P01017868	N/A	chr2:177789718-177813140_R	9.61499e-07
0.776085	A_51_P210350	A_51_P210350	Slc17a8	NM_182959	9.63745e-07
0.616641	A_55_P2601461	A_55_P2601461	Ppp2r2d	NM_026391	9.64362e-07
0.952346	A_55_P2787986	A_55_P2787986	Egr3	NM_001289925	9.64969e-07
-0.826012	A_65_P15385	A_65_P15385	Fam208b	AK171865	9.67731e-07
0.89493	A_30_P01022780	A_30_P01022780	N/A	chr8:126268510-126290810_R	9.71112e-07
0.689172	A_51_P422629	A_51_P422629	Tbpl1	NM_011603	9.73759e-07
0.781596	A_55_P2116993	A_55_P2116993	Hnrnpdl	NM_016690	9.79475e-07
[truncated: 8,783 more rows]

## Sheet: Table S6. Oli-neu Net model
Supplemental Table S6. Interactome model of Oli-neu A + CTZ / Oli-neu A - CTZ output from Moduland algorithm. Network properties rows 2-12, module IDs rows 16-80, central ten elements of each module row 82-211. Column O = list of the 222 unique network elements in the first 30 modules (used to generate overlap).
project:			BIOGRID-ORGANISM-Homo_sapiens-3.4.145.tab2.txt
level:			0
nodes on this level:			5483
links on this level:			10268
nodes on the original network:			5483
links on the original network:			10268
are the modules projected to the original network:			NO
number of modules:			65
effective number of modules:			20.9317
module merge correlation threshold:			1
original number of modules before merge:			65
Detailed module info:
moduleId	number of nodes	eff. number of nodes	module size (sum of module assignment values)	maximum module assignment value	module center nodes (nodes with maximum assignment value)									H2AFX
H2AFX	5407	365.99	2126.07	266.633	H2AFX									ELAVL1
CCNB1	5396	372.98	1801.19	234.346	CCNB1									BRCA2
MED1	5419	344.13	1745.99	227.704	MED1									WWOX
ELAVL1	5408	348.446	4662.3	1361.82	ELAVL1									HNRNPR
BCL2	5341	42.313	414.585	168.922	BCL2									RAD51
CCNT1	4635	31.3835	344.734	121.887	CCNT1									BRCA1
CTNNA1	5365	249.046	553.865	85.3301	CTNNA1									TAGLN2
NRIP1	5418	462.957	707.118	67.4239	NRIP1									PSME3
CD2AP	5407	202.973	469.871	99.991	CD2AP									G3BP1
YAP1	5227	96.9619	665.572	195.48	YAP1									CCNB1
NEDD4L	5161	118.138	1103.76	217.893	NEDD4L									MYH9
AP2B1	5384	299.085	753.482	93.6798	AP2B1									SPTBN1
EFTUD2	5387	196.785	417.147	108.854	EFTUD2									SYNPO
MYH9	5410	430.222	1406.3	175.882	MYH9									CDK1
RPS24	5408	339.497	1314.34	135.826	RPS24									UHRF2
RPL14	5408	328.679	2007.48	257.369	RPL14									CEP162
RPL35	5408	241.015	317.512	63.597	RPL35									PRDX1
ARIH1	5157	75.9259	151.987	39.8595	ARIH1									CDC20
GNB2L1	5408	300.969	429.025	93.7892	GNB2L1									MED1
ATG16L1	3329	18.7394	88.8985	39.9416	ATG16L1									MED15
TLE1	3956	69.8188	335.665	58.5144	TLE1									ACTB
MXD1	756	11.2758	81.4711	34.265	MXD1									CDK8
DICER1	2370	14.4183	120.891	59.4579	DICER1									NRIP1
CASC5	929	13.0907	115.619	49.3592	CASC5									PPARG
TNPO1	3533	14.3894	31.6485	14.7133	TNPO1									DDX3X
RAP1A	3008	15.5974	105.758	52.0024	RAP1A									GFOD1
CHAF1B	1196	11.9864	87.3642	40.1313	CHAF1B									HNRNPA1
NDFIP2	2060	8.07323	32.4161	14.2735	NDFIP2									ZNF326
ITSN2	1273	20.3986	89.1106	41.8494	ITSN2									BCL2
POLA2	2477	18.5025	102.693	37.7403	POLA2									BECN1
CENPU	72	12.6457	125.506	62.5724	CENPU									BAX
TSC22D1	1252	21.078	75.2795	35.4553	TSC22D1									BCL2L11
MAP2K5	165	7.21238	51.5173	25.4869	MAP2K5									BAD
CDK5RAP3	1266	10.8423	40.8831	19.9695	CDK5RAP3									BID
STX6	2433	21.143	118.336	51.6882	STX6									FKBP8
LDLR	379	8.16586	37.3825	18.6544	LDLR									BCL2L1
WDR20	378	11.4748	69.3241	32.105	WDR20									BIK
PBX1	2043	10.59	52.8573	26.0652	PBX1									CCNT1
DGCR8	1208	10.7413	17.0189	8.22912	DGCR8									CDK9
DLGAP1	113	6.36967	42.6827	21.2553	DLGAP1									CDK12
EFNB2	273	17.4551	100.886	48.2581	EFNB2									HEXIM1
ACAD9	141	11.8278	75.3654	37.1515	ACAD9									MYCBP2
NRBP1	384	6.99765	22.3267	10.98	NRBP1									MYC
PSENEN	45	5.42767	44.1579	21.8435	PSENEN									BRD4
COG2	138	8.97204	56.8436	27.8811	COG2									AFF4
MRPS31	351	12.4435	65.1805	32.5202	MRPS31									AFF1
MGEA5	115	9.64966	39.208	19.537	MGEA5									EWSR1
CUX1	1019	23.0212	23.1586	8.90266	CUX1									CTNNA1
GNPDA1	153	10.6119	41.5594	20.7594	GNPDA1									HINT1
MKLN1	139	8.20834	28.7778	14.3732	MKLN1									MAPRE2
ANKFY1	946	14.0031	24.147	10.8879	ANKFY1									CTNNB1
MOB2	13	4.4428	16.085	8.04217	MOB2									MAPK8IP2
MBD4	301	7.27919	18.5904	9.14645	MBD4									APC
RELN	164	3.87936	16.4292	7.90953	RELN									APP
CNOT6L	78	8.51774	34.9923	17.2226	CNOT6L									JUP
CRTC3	267	6.09398	8.78867	4.29216	CRTC3									PTPRJ
PAG1	284	17.4705	23.0409	6.75879	PAG1									ESR1
STXBP2	377	8.81059	19.2717	8.98762	STXBP2									ZEB2
SDC1	439	6.34279	11.3203	5.6137	SDC1									RARA
NAV2	35	7.20593	22.9928	10.628	NAV2									CD2AP
SNAPC3	109	3.27228	8.61954	4.30821	SNAPC3									CBL
KLKB1	3	2.56857	10	5	KLKB1									DNM3
VPS13C	6	3.06914	5.74514	2.87249	VPS13C									TSC22D1
TMEM108	5	3.82193	5.83824	2.91912	TMEM108									WDR1
VWCE	2	2	2	1	VWCE	MUS81								GRB2
														YAP1
the 10 core nodes (decreasingly ordered by the module assignment values) of the module H2AFX														MPDZ
H2AFX	ELAVL1	BRCA2	WWOX	HNRNPR	RAD51	BRCA1	TAGLN2	PSME3	G3BP1					LATS2
the 10 core nodes (decreasingly ordered by the module assignment values) of the module CCNB1														AMOT
CCNB1	MYH9	PSME3	SPTBN1	SYNPO	CDK1	UHRF2	CEP162	PRDX1	CDC20					LATS1
the 10 core nodes (decreasingly ordered by the module assignment values) of the module MED1														SIPA1L2
MED1	MED15	ELAVL1	WWOX	ACTB	PSME3	CEP162	CDK8	NRIP1	PPARG					TP73
the 10 core nodes (decreasingly ordered by the module assignment values) of the module ELAVL1														YWHAQ
ELAVL1	HNRNPR	DDX3X	WWOX	G3BP1	GFOD1	TAGLN2	HNRNPA1	ZNF326	PRDX1					NEDD4L
the 10 core nodes (decreasingly ordered by the module assignment values) of the module BCL2														LNX1
BCL2	BECN1	BAX	BCL2L11	BAD	PSME3	BID	FKBP8	BCL2L1	BIK					USP25
the 10 core nodes (decreasingly ordered by the module assignment values) of the module CCNT1														RNF130
CCNT1	CDK9	CDK12	HEXIM1	MYCBP2	MYC	BRD4	AFF4	AFF1	EWSR1					UBC
the 10 core nodes (decreasingly ordered by the module assignment values) of the module CTNNA1														SCNN1A
CTNNA1	HINT1	MAPRE2	CTNNB1	SYNPO	MAPK8IP2	APC	APP	JUP	PTPRJ					UBE2D2
the 10 core nodes (decreasingly ordered by the module assignment values) of the module NRIP1														TCF12
NRIP1	ELAVL1	ACTB	DDX3X	WWOX	ESR1	MYH9	ZEB2	SYNPO	RARA					SCNN1B
the 10 core nodes (decreasingly ordered by the module assignment values) of the module CD2AP														SCNN1G
CD2AP	MYH9	CBL	ACTB	DNM3	TSC22D1	WDR1	GRB2	SYNPO	SPTBN1					AP2B1
the 10 core nodes (decreasingly ordered by the module assignment values) of the module YAP1														ITSN2
YAP1	MPDZ	LATS2	AMOT	LATS1	SIPA1L2	MYCBP2	TP73	YWHAQ	WWOX					EGFR
the 10 core nodes (decreasingly ordered by the module assignment values) of the module NEDD4L														AP2M1
NEDD4L	LNX1	USP25	RNF130	UBC	SCNN1A	UBE2D2	TCF12	SCNN1B	SCNN1G					ARRB2
the 10 core nodes (decreasingly ordered by the module assignment values) of the module AP2B1														RBM25
AP2B1	MAPK8IP2	PRDX1	ITSN2	EGFR	MYH9	SYNPO	AP2M1	ARRB2	RBM25					EFTUD2
the 10 core nodes (decreasingly ordered by the module assignment values) of the module EFTUD2														PRPF8
EFTUD2	SPTBN1	PRPF8	CDC5L	WWOX	SNW1	TNPO1	SNRNP40	SYNPO	TAGLN2					CDC5L
the 10 core nodes (decreasingly ordered by the module assignment values) of the module MYH9														SNW1
MYH9	ACTB	SYNPO	ELAVL1	WWOX	CEP162	PSME3	WDR1	SPTBN1	TAGLN2					TNPO1
the 10 core nodes (decreasingly ordered by the module assignment values) of the module RPS24														SNRNP40
RPS24	RPL37A	RPS27A	GNB2L1	RPL38	ZBTB1	RPL35	RPL14	DCC	RPS2					RPS24
the 10 core nodes (decreasingly ordered by the module assignment values) of the module RPL14														RPL37A
RPL14	RPL38	RPL37A	GNB2L1	ZBTB1	RPL35	RPS27A	RPS24	G3BP1	DCC					RPS27A
the 10 core nodes (decreasingly ordered by the module assignment values) of the module RPL35														GNB2L1
RPL35	RPL38	RPL14	ZBTB1	GNB2L1	RPL23A	RPL37A	G3BP1	RPS27A	TNPO1					RPL38
the 10 core nodes (decreasingly ordered by the module assignment values) of the module ARIH1														ZBTB1
ARIH1	FBXW11	UBE2L3	IFNAR1	LNX1	NEDD4L	SIPA1L1	ZNF326	NEDD8	SIPA1L2					RPL35
the 10 core nodes (decreasingly ordered by the module assignment values) of the module GNB2L1														RPL14
GNB2L1	ELAVL1	ADRBK1	RPS24	RPS3A	RPL37A	G3BP1	RPL35	COPS5	TARDBP					DCC
the 10 core nodes (decreasingly ordered by the module assignment values) of the module ATG16L1														RPS2
ATG16L1	ATG5	RB1CC1	ATG12	NOD1	NOD2	GREB1	GAN	CCT7	ULK1					RPL23A
the 10 core nodes (decreasingly ordered by the module assignment values) of the module TLE1														ARIH1
TLE1	KDM5B	ZMYND8	HDAC1	FOXG1	RB1	PAX9	IKZF2	MITF	CUX1					FBXW11
the 10 core nodes (decreasingly ordered by the module assignment values) of the module MXD1														UBE2L3
MXD1	MAX	SIN3A	IKZF2	HDAC2	AKT1	MLX	CUX1	BRMS1	SMC3					IFNAR1
the 10 core nodes (decreasingly ordered by the module assignment values) of the module DICER1														SIPA1L1
DICER1	AGO2	AGO3	AGO1	AURKA	GEMIN4	TARBP2	ALOX5	CALCOCO2	HDAC11					NEDD8
the 10 core nodes (decreasingly ordered by the module assignment values) of the module CASC5														ADRBK1
CASC5	BUB1	PIGR	ZWINT	MIS12	BUB1B	NSL1	DSN1	SPC25	NDC80					RPS3A
the 10 core nodes (decreasingly ordered by the module assignment values) of the module TNPO1														COPS5
TNPO1	RAN	IPO9	IPO7	NUP98	NXF1	SOX2	TUBB3	TUBA4A	MME					TARDBP
the 10 core nodes (decreasingly ordered by the module assignment values) of the module RAP1A														ATG16L1
RAP1A	RAF1	RALGDS	TSC2	FAS	CDC42	RAPGEF5	GANAB	FEN1	TCEB3					ATG5
the 10 core nodes (decreasingly ordered by the module assignment values) of the module CHAF1B														RB1CC1
CHAF1B	CBX5	CHAF1A	HIST1H3A	HIST1H3E	ASF1B	CNOT6L	HIST3H3	ASF1A	PCNA					ATG12
the 10 core nodes (decreasingly ordered by the module assignment values) of the module NDFIP2														NOD1
NDFIP2	NEDD4	TNIK	TMEM231	IL2RG	TSPAN3	PTGFR	ITCH	SRC	KCNAB1					NOD2
the 10 core nodes (decreasingly ordered by the module assignment values) of the module ITSN2														GREB1
ITSN2	EPS15L1	AGFG2	EPS15	SOS1	FASLG	REPS1	ITSN1	AMPH	DLGAP1					GAN
the 10 core nodes (decreasingly ordered by the module assignment values) of the module POLA2														CCT7
POLA2	PRIM2	POLA1	MMS19	PRIM1	GFOD1	RAE1	CIAO1	FGFR3	ULK2					ULK1
the 10 core nodes (decreasingly ordered by the module assignment values) of the module CENPU														TLE1
CENPU	CENPP	CENPO	CENPH	CENPQ	PLK1	CENPA	ITGB3BP	SART3	ROBO2					KDM5B
the 10 core nodes (decreasingly ordered by the module assignment values) of the module TSC22D1														ZMYND8
TSC22D1	SETDB1	APLP1	NRBP1	LRIF1	CA10	UNC119	TGFBR2	TLE1	CRMP1					HDAC1
the 10 core nodes (decreasingly ordered by the module assignment values) of the module MAP2K5														FOXG1
MAP2K5	MAP3K3	MAP3K2	SQSTM1	MAPK7	ASRGL1	LNX2	PRKCZ	GCH1	PRKCI					RB1
the 10 core nodes (decreasingly ordered by the module assignment values) of the module CDK5RAP3														PAX9
CDK5RAP3	DDRGK1	HSPA4	UFC1	CDKN2A	UFL1	FKBP6	TUBG1	KPNA2	TAB1					IKZF2
the 10 core nodes (decreasingly ordered by the module assignment values) of the module STX6														MITF
STX6	STX4	VAMP8	TMEM17	CUX1	NAPB	GOSR2	TMEM216	SLC38A1	NSDHL					CUX1
the 10 core nodes (decreasingly ordered by the module assignment values) of the module LDLR														MXD1
LDLR	MYLIP	DAB1	USP2	MAP4	GINM1	LDLRAP1	HSP90B1	B3GNT2	PRG2					MAX
the 10 core nodes (decreasingly ordered by the module assignment values) of the module WDR20														SIN3A
WDR20	USP46	USP12	WDR48	EIF2AK4	PHLPP1	PHLPP2	SURF2	PKN2	ZDHHC17					HDAC2
the 10 core nodes (decreasingly ordered by the module assignment values) of the module PBX1														AKT1
PBX1	MEIS1	MEIS2	PKNOX1	HOXB1	HDAC3	KAT2A	FOXQ1	FOXE1	RBPJ					MLX
the 10 core nodes (decreasingly ordered by the module assignment values) of the module DGCR8														BRMS1
DGCR8	DROSHA	MAPRE2	SRPK2	KIF11	CTR9	TLN2	HNRNPUL1	SRPK1	KIF15					SMC3
the 10 core nodes (decreasingly ordered by the module assignment values) of the module DLGAP1														DICER1
DLGAP1	DLG4	DLG1	SHANK2	DYNLL1	DLG3	SHANK3	ITSN1	SORBS2	ITSN2					AGO2
the 10 core nodes (decreasingly ordered by the module assignment values) of the module EFNB2														AGO3
EFNB2	EPHB2	DNM3	DENND6A	TMEM17	PIK3R3	EPHB3	MAP7D3	POM121	EIF2B2					AGO1
the 10 core nodes (decreasingly ordered by the module assignment values) of the module ACAD9														AURKA
ACAD9	ECSIT	NDUFAF1	FAF2	FAS	P2RY12	OTUD7B	ABCF2	SSR1	NDUFA2					GEMIN4
the 10 core nodes (decreasingly ordered by the module assignment values) of the module NRBP1														TARBP2
NRBP1	TSC22D4	LRIF1	CA10	BPGM	ELP2	DYNLT1	TCEB1	TCEB2	GADD45A					ALOX5
the 10 core nodes (decreasingly ordered by the module assignment values) of the module PSENEN														CALCOCO2
PSENEN	APH1A	PSEN1	PSEN2	NCSTN	GSAP	CREB3	ERLIN2	MGEA5	ITSN2					HDAC11
the 10 core nodes (decreasingly ordered by the module assignment values) of the module COG2														CASC5
COG2	COG3	COG7	SCN2B	CA14	RNASEH2A	BSG	CD274	HNRNPD	MTUS2					BUB1
the 10 core nodes (decreasingly ordered by the module assignment values) of the module MRPS31														PIGR
MRPS31	MRPS9	PTCD3	MRPS7	SRPRB	FLOT1	STAT3	MRPS24	ICT1	TRA2A					ZWINT
the 10 core nodes (decreasingly ordered by the module assignment values) of the module MGEA5														MIS12
MGEA5	CDC37	OGT	OBFC1	CEP19	C1QTNF9	A2M	TPM3	CBX8	MCM3					BUB1B
the 10 core nodes (decreasingly ordered by the module assignment values) of the module CUX1														NSL1
CUX1	SOX2	ZMYND8	MKLN1	SLC39A4	RECQL5	PTH1R	NFATC1	WDR83	FOXJ2					DSN1
the 10 core nodes (decreasingly ordered by the module assignment values) of the module GNPDA1														SPC25
GNPDA1	AMDHD2	PRTFDC1	XPNPEP1	MAGEA11	DCTPP1	PSMD9	STK11	UMPS	CDC34					NDC80
the 10 core nodes (decreasingly ordered by the module assignment values) of the module MKLN1														RAN
MKLN1	RANBP9	RMND5A	TDGF1	GPS2	NR1H3	ADCYAP1	MMP7	PRG2	MRPL4					IPO9
the 10 core nodes (decreasingly ordered by the module assignment values) of the module ANKFY1														IPO7
ANKFY1	RAB5A	CLK1	ZNF148	SRPK2	ERAL1	MEMO1	ROCK1	CAMSAP3	TTC29					NUP98
the 10 core nodes (decreasingly ordered by the module assignment values) of the module MOB2														NXF1
MOB2	STK38L	STK38	CEP89	MOB1B	MAGOH	EIF4A3	MED4	CEP162	DDX3X					SOX2
the 10 core nodes (decreasingly ordered by the module assignment values) of the module MBD4														TUBB3
MBD4	TRIM27	MLH1	SUV39H1	HTT	UHRF1	KIF20A	DNMT3B	KDM1A	FAS					TUBA4A
the 10 core nodes (decreasingly ordered by the module assignment values) of the module RELN														MME
RELN	VLDLR	LRP8	SQSTM1	KRAS	CRTC3	HSD3B2	MAPK8IP2	ATP4A	SCYL1					RAP1A
the 10 core nodes (decreasingly ordered by the module assignment values) of the module CNOT6L														RAF1
CNOT6L	CNOT2	TNRC6A	TNRC6B	MMP7	ZFP36	RC3H1	TNKS1BP1	RQCD1	CNOT10					RALGDS
the 10 core nodes (decreasingly ordered by the module assignment values) of the module CRTC3														TSC2
CRTC3	CENPJ	SCYL1	NEDD1	PCDHB15	LRP8	HCCS	GTSE1	POLD1	MAPK8					FAS
the 10 core nodes (decreasingly ordered by the module assignment values) of the module PAG1														CDC42
PAG1	FAM188A	CSK	ARHGAP4	MAP3K1	SLC25A41	CCR1	TMEM185A	LCK	ABL1					RAPGEF5
the 10 core nodes (decreasingly ordered by the module assignment values) of the module STXBP2														GANAB
STXBP2	STX3	SLC25A41	FANCI	PDK1	SMS	MVB12B	PAG1	MPP7	ITM2C					FEN1
the 10 core nodes (decreasingly ordered by the module assignment values) of the module SDC1														TCEB3
SDC1	LACRT	ZNF593	CD63	CASK	CTSG	SDCBP	EP300	BAG3	FLAD1					CHAF1B
the 10 core nodes (decreasingly ordered by the module assignment values) of the module NAV2														CBX5
NAV2	ING5	PIAS2	ING4	CFAP58	RBM15B	TRIO	HDAC6	KAT6B	MORF4L1					CHAF1A
the 10 core nodes (decreasingly ordered by the module assignment values) of the module SNAPC3														HIST1H3A
SNAPC3	SNAPC1	HSD17B14	CEP57L1	RB1	XPO1	PSME3	AGFG2	ZNF526	ITSN1					HIST1H3E
the 10 core nodes (decreasingly ordered by the module assignment values) of the module KLKB1														ASF1B
KLKB1	KNG1	SERPINA5												CNOT6L
the 10 core nodes (decreasingly ordered by the module assignment values) of the module VPS13C														HIST3H3
VPS13C	UBXN4	LGALS12	DNAJC7	FAF2	ELAVL1									ASF1A
the 10 core nodes (decreasingly ordered by the module assignment values) of the module TMEM108														PCNA
TMEM108	NOTCH3	SH3GL2	ANXA7											NDFIP2
the 10 core nodes (decreasingly ordered by the module assignment values) of the module VWCE														NEDD4
VWCE														TNIK
														TMEM231
														IL2RG
														TSPAN3
														PTGFR
														ITCH
														SRC
														KCNAB1
														EPS15L1
														AGFG2
														EPS15
														SOS1
														FASLG
														REPS1
														ITSN1
														AMPH
														DLGAP1
														POLA2
														PRIM2
														POLA1
														MMS19
														PRIM1
														RAE1
														CIAO1
														FGFR3
														ULK2

## Sheet: Table S7. Garcinol Net model
Supplemental Table S7. Interactome model of garcinol / control output from Moduland algorithm. Network properties rows 2-12, module IDs rows 16-124, central ten elements of each module row 126-343. Column M = list of the 241 unique network elements in the first 30 modules (used to generate overlap).
project:			BIOGRID-ORGANISM-Homo_sapiens-3.4.145.tab2.txt
level:			0
nodes on this level:			5277
links on this level:			10447
nodes on the original network:			5277
links on the original network:			10447
are the modules projected to the original network:			NO
number of modules:			109
effective number of modules:			26.1976
module merge correlation threshold:			1
original number of modules before merge:			109
Detailed module info:
moduleId	number of nodes	eff. number of nodes	module size (sum of module assignment values)	maximum module assignment value	module center nodes (nodes with maximum assignment value)
MDM2	5158	198.415	5433.64	1164.04	MDM2
NFKBIA	5161	302.011	4129.78	348.872	NFKBIA
CDKN1A	5132	137.084	1727.06	446.523	CDKN1A
SQSTM1	5155	225.112	2322.26	380.946	SQSTM1
TRAF1	4920	88.9682	653.743	189.451	TRAF1
TANK	4825	86.455	220.888	50.4908	TANK
H2AFX	4979	135.86	1125.96	272.475	H2AFX
NEDD4L	4705	125.043	1165.9	200.511	NEDD4L
SPRY2	4017	46.4203	318.564	122.87	SPRY2
LCP2	4349	82.4111	314.507	58.6783	LCP2
GAB2	3949	37.6772	119.76	38.0225	GAB2
NFATC2	4210	102.195	437.313	71.3861	NFATC2
VCAM1	4936	157.662	1032.11	269.918	VCAM1
FAS	3026	26.5766	286.753	126.254	FAS
ERRFI1	4356	84.4258	345.085	69.062	ERRFI1
PRKAB2	3349	52.0301	411.025	140.336	PRKAB2
RUNX1	3504	45.6765	163.001	57.9651	RUNX1
RUNX1T1	3529	45.3402	179.755	58.8916	RUNX1T1
SOCS1	1189	13.2932	108.155	52.9225	SOCS1
SOX2	2871	47.5775	702.333	328.307	SOX2
HEXIM1	1044	13.7061	188.911	74.8812	HEXIM1
VEGFA	4196	112.578	273.248	40.3256	VEGFA
KPNA2	4716	97.404	216.726	66.8167	KPNA2
MBP	1317	26.0015	213.631	67.3936	MBP
ICAM1	3951	31.0533	117.502	54.4643	ICAM1
MAPK6	1705	26.6681	330.202	164.137	MAPK6
JUNB	2900	47.6668	91.4862	24.4927	JUNB
EPRS	4461	41.0801	243.907	99.9688	EPRS
TXNIP	804	6.95117	59.6873	29.5625	TXNIP
NR4A1	1567	30.2438	244.38	78.8662	NR4A1
PLK2	1014	29.6548	149.631	41.8453	PLK2
ZFP41	2971	40.7286	166.078	40.101	ZFP41
ZEB1	2306	45.7696	131.506	27.4224	ZEB1
PPP4R2	315	10.7388	98.7231	49.2824	PPP4R2
HERPUD1	942	10.682	72.7055	33.5879	HERPUD1
STX11	2017	19.6367	85.8382	38.9833	STX11
TPM1	2952	32.0012	235.897	99.7668	TPM1
MAFF	1222	16.9706	88.3965	22.1979	MAFF
KLHL42	1299	28.8204	112.684	34.0065	KLHL42
ARNTL	924	11.7932	76.0814	33.4488	ARNTL
ACTR5	1379	14.7193	135.634	62.8501	ACTR5
PDE4DIP	3434	45.2935	172.997	59.84	PDE4DIP
PRG2	1774	33.6094	168.038	56.3897	PRG2
PLEKHF2	1744	22.6382	99.9257	44.8882	PLEKHF2
PPFIA1	1867	14.8725	112.817	53.8653	PPFIA1
ARHGEF2	2839	31.2147	100.795	30.0786	ARHGEF2
NDRG1	4412	103.798	228.343	59.4088	NDRG1
EPC1	1821	19.8728	99.4495	25.2797	EPC1
SRF	1662	13.9432	81.6181	39.7563	SRF
SETD1B	182	10.4668	79.2233	32.7968	SETD1B
RGS2	1774	20.0316	121.044	54.7895	RGS2
RNASEH2A	115	12.8242	74.0535	36.5716	RNASEH2A
HOMER1	407	11.8221	64.1413	29.6567	HOMER1
VLDLR	302	6.06256	18.6223	8.62136	VLDLR
PPP1R15A	1616	19.4452	78.5066	21.2255	PPP1R15A
L3MBTL2	1216	12.5881	67.911	32.4251	L3MBTL2
MAGEC2	481	9.95	41.2365	18.7307	MAGEC2
ACVR2B	56	13.1436	69.8892	25.8662	ACVR2B
FYB	200	4.97681	20.6222	10.1406	FYB
LPAR6	1683	39.2214	189.571	48.2968	LPAR6
NPPB	123	6.23858	23.6488	11.1882	NPPB
AMOTL1	943	8.20515	16.8219	8.10312	AMOTL1
LONRF1	1550	20.3241	31.1598	12.3939	LONRF1
HOMEZ	1811	21.5498	24.8901	9.29458	HOMEZ
RNF19A	97	8.6675	18.6208	6.51674	RNF19A
ZBTB38	2850	46.3742	79.7779	19.5776	ZBTB38
BMP2	59	5.60478	27.5888	13.6525	BMP2
PTPN2	152	9.8835	21.8629	10.2735	PTPN2
B2M	1000	13.7116	34.6976	14.974	B2M
RND1	34	12.0359	51.4711	13.9052	RND1
ZBTB10	382	8.62242	23.7606	11.8459	ZBTB10
NUPR1	1925	21.0835	41.8487	12.9478	NUPR1
ARID5A	756	10.6336	33.9902	15.5166	ARID5A
SALL2	878	11.6036	25.9483	11.5917	SALL2
EVA1C	802	16.8353	31.1219	13.6111	EVA1C
TUFT1	860	10.6794	30.7942	13.44	TUFT1
SIX1	126	8.13182	26.7005	12.1816	SIX1
GDNF	24	7.18404	28.8195	14.3104	GDNF
MTHFD2	955	7.17522	12.4944	6.06803	MTHFD2
DOK5	457	7.11854	16.3057	8.04603	DOK5
SYTL2	19	4.95693	15.258	7.62871	SYTL2
TACC2	975	11.0015	17.3292	7.34936	TACC2
GATA3	839	8.09586	12.3805	5.95137	GATA3
HMOX1	1607	17.4263	29.9136	11.5499	HMOX1
HSPB3	923	14.1607	41.1549	14.5	HSPB3
RAPGEF3	373	5.19678	10.4356	5.19568	RAPGEF3
PRR5L	37	3.25948	12.2783	6.11173	PRR5L
TRAPPC1	8	5.16376	15.5135	7.75676	TRAPPC1
CYB5R2	558	6.10596	8.9665	3.6726	CYB5R2
APOBEC1	178	4.31564	8.16762	4.06019	APOBEC1
CR2	8	4.99242	14.0484	7.02419	CR2
DMBT1	98	4.44345	8.63578	4.25624	DMBT1
TNFAIP8L1	19	3.31486	6.12505	3.05896	TNFAIP8L1
NDP	79	3.17593	5.76121	2.8694	NDP
NFIL3	97	4.03317	6.67653	3.32463	NFIL3
FGF5	102	3.78383	8.18201	4.08664	FGF5
ASCL1	256	3.57872	6.8991	3.44087	ASCL1
GADD45B	75	3.63115	6.78273	3.38876	GADD45B
CD200	3	2.74946	6	3	CD200
EMX2	4	3.22521	3.5	1.75	EMX2
MAGEA11	27	2.10368	4.05696	2.02299	MAGEA11
ADH1A	3	2.4707	2.35294	1.17647	ADH1A
RNF130	2	2	2	1	RNF130	TSPAN18
TIPARP	2	2	2	1	TIPARP	XRN2
GBP3	2	2	2	1	GBP3	MAP4K4
GRHL1	2	2	2	1	GRHL1	GRHL3
LIF	2	2	2	1	LIF	LIFR
CXCL10	2	2	2	1	CXCL10	CXCR3
UGGT1	2	2	2	1	UGGT1	WISP1
the 10 core nodes (decreasingly ordered by the module assignment values) of the module MDM2												MDM2
MDM2	RPL10	TP53	VCAM1	ICAM1	HECW2	FASN	SIAH2	MDM4	UBE2D1			RPL10
the 10 core nodes (decreasingly ordered by the module assignment values) of the module NFKBIA												TP53
NFKBIA	NFKB1	REL	RELA	ATF4	CDC25A	TFAP4	BTRC	NFKB2	NFATC2			VCAM1
the 10 core nodes (decreasingly ordered by the module assignment values) of the module CDKN1A												ICAM1
CDKN1A	FEN1	PCNA	GADD45A	CDK2	YARS	CCNE1	CCND1	CDK1	APP			HECW2
the 10 core nodes (decreasingly ordered by the module assignment values) of the module SQSTM1												FASN
SQSTM1	TNFAIP3	PARD6B	OPTN	UBC	WWP2	TRAF1	OTUB2	TRAF6	MAP1LC3A			SIAH2
the 10 core nodes (decreasingly ordered by the module assignment values) of the module TRAF1												MDM4
TRAF1	RIPK2	TRAF2	TANK	BIRC2	USP53	TNFAIP3	NOD1	TNIK	BIRC3			UBE2D1
the 10 core nodes (decreasingly ordered by the module assignment values) of the module TANK												NFKBIA
TANK	TBK1	OPTN	TRAF1	TRAF2	TRAF3	TNFAIP3	IKBKE	REL	KPNA2			NFKB1
the 10 core nodes (decreasingly ordered by the module assignment values) of the module H2AFX												REL
H2AFX	BACH1	BRCA1	BRIP1	KPNA2	MAFF	MDC1	MAFG	TP53BP1	HOXC4			RELA
the 10 core nodes (decreasingly ordered by the module assignment values) of the module NEDD4L												ATF4
NEDD4L	HECW2	WWP2	SGK1	UBE2L3	SMAD3	SCNN1A	SCNN1B	RUNX2	SCNN1G			CDC25A
the 10 core nodes (decreasingly ordered by the module assignment values) of the module SPRY2												TFAP4
SPRY2	CBL	LONRF1	ELAVL1	PVR	LCP2	VANGL2	ZDHHC17	GRB2	CSF1			BTRC
the 10 core nodes (decreasingly ordered by the module assignment values) of the module LCP2												NFKB2
LCP2	ERRFI1	GRB2	GAB2	GRAP2	SPRY2	CD44	SLC3A2	EGFR	FYB			NFATC2
the 10 core nodes (decreasingly ordered by the module assignment values) of the module GAB2												CDKN1A
GAB2	PTPN11	ERRFI1	GRB2	PIK3R1	SOCS1	SHC1	TXNIP	CRKL	SPRY2			FEN1
the 10 core nodes (decreasingly ordered by the module assignment values) of the module NFATC2												PCNA
NFATC2	ATF3	FOSL2	DDIT3	JUN	CEBPG	JDP2	JUNB	ATF2	ATF4			GADD45A
the 10 core nodes (decreasingly ordered by the module assignment values) of the module VCAM1												CDK2
VCAM1	MSN	CARS	YARS	ELAVL1	ICAM1	CD44	FASN	EZR	CTH			YARS
the 10 core nodes (decreasingly ordered by the module assignment values) of the module FAS												CCNE1
FAS	FADD	FASLG	DAXX	ALDH1L2	CASP8	FAF1	MAPK8	CASP10	MAP3K5			CCND1
the 10 core nodes (decreasingly ordered by the module assignment values) of the module ERRFI1												CDK1
ERRFI1	CD44	SLC3A2	EGFR	ELAVL1	SH2D3C	SRC	DOK5	YARS	HBEGF			APP
the 10 core nodes (decreasingly ordered by the module assignment values) of the module PRKAB2												SQSTM1
PRKAB2	STX11	PRKAA1	HOMEZ	PRKAG1	MDFI	RAB39B	PRKAA2	GOLGA2	APLN			TNFAIP3
the 10 core nodes (decreasingly ordered by the module assignment values) of the module RUNX1												PARD6B
RUNX1	CBFB	YAP1	NFATC2	RUNX1T1	HDAC1	SOX2	HDAC3	RUNX2	HDAC2			OPTN
the 10 core nodes (decreasingly ordered by the module assignment values) of the module RUNX1T1												UBC
RUNX1T1	NCOR1	RUNX1	HDAC1	HBEGF	SOX2	ZBTB16	CBFA2T2	SIN3A	RUNX2			WWP2
the 10 core nodes (decreasingly ordered by the module assignment values) of the module SOCS1												TRAF1
SOCS1	JAK2	TCEB1	MAP3K5	CRK	IRS1	VAV1	VAV2	CRKL	ERBB2			OTUB2
the 10 core nodes (decreasingly ordered by the module assignment values) of the module SOX2												TRAF6
SOX2	POU5F1	SALL2	SIPA1L2	VPRBP	NANOG	SMARCB1	SOX21	ARID1A	DNAJA2			MAP1LC3A
the 10 core nodes (decreasingly ordered by the module assignment values) of the module HEXIM1												RIPK2
HEXIM1	CDK9	RN7SK	CCNT1	LARP7	MEPCE	HEXIM2	BRD4	DHX9	AFF1			TRAF2
the 10 core nodes (decreasingly ordered by the module assignment values) of the module VEGFA												TANK
VEGFA	PDGFB	PLXNA1	EVA1C	NRP1	ELAVL1	KDR	ADAMTS1	POMGNT2	CTH			BIRC2
the 10 core nodes (decreasingly ordered by the module assignment values) of the module KPNA2												USP53
KPNA2	CAMK2D	KPNB1	ARHGEF2	MYC	TRIO	FN1	RAPGEF3	NFATC2	HOMEZ			NOD1
the 10 core nodes (decreasingly ordered by the module assignment values) of the module MBP												TNIK
MBP	MAPK1	MAPK14	DUSP10	DUSP16	LRRK2	MAPK3	GDF15	IER3	MAPK8			BIRC3
the 10 core nodes (decreasingly ordered by the module assignment values) of the module ICAM1												TBK1
ICAM1	ITGB2	ITGAL	NDRG1	CSF2	SYNCRIP	HNRNPA1	MSN	XRCC6	HNRNPA2B1			TRAF3
the 10 core nodes (decreasingly ordered by the module assignment values) of the module MAPK6												IKBKE
MAPK6	MAPKAPK5	NEURL4	ITSN1	RANBP9	AURKA	MYBL2	EEF1A2	RBL1	RAB2A			KPNA2
the 10 core nodes (decreasingly ordered by the module assignment values) of the module JUNB												H2AFX
JUNB	FOS	FOSL2	NFATC2	STK40	BATF	DDIT3	SMARCA4	BCL7A	MAPK9			BACH1
the 10 core nodes (decreasingly ordered by the module assignment values) of the module EPRS												BRCA1
EPRS	XPO1	CARS	IARS	LARS	KARS	RARS	ASNS	DARS	MARS			BRIP1
the 10 core nodes (decreasingly ordered by the module assignment values) of the module TXNIP												MAFF
TXNIP	TXN	ITCH	RGMA	SMURF2	ZBTB32	CDKN1B	NLGN3	FHL1	HSPB2			MDC1
the 10 core nodes (decreasingly ordered by the module assignment values) of the module NR4A1												MAFG
NR4A1	BMF	BBC3	MCL1	BCL2	BCL2L1	RXRA	DYNLL2	MAPK8	BCL2A1			TP53BP1
the 10 core nodes (decreasingly ordered by the module assignment values) of the module PLK2												HOXC4
PLK2	SIAH2	SNCA	UBE2I	PLK3	EGLN3	CENPU	C1orf226	PAK3	UNK			NEDD4L
the 10 core nodes (decreasingly ordered by the module assignment values) of the module ZFP41												SGK1
ZFP41	LDLR	MYLIP	DAB1	VLDLR	CBR3	PRG2	HSPA5	NOTCH3	USP53			UBE2L3
the 10 core nodes (decreasingly ordered by the module assignment values) of the module ZEB1												SMAD3
ZEB1	CTH	CTBP1	SOX2	NOL4L	CTBP2	SIRT1	SERPINE1	IKZF2	SGTA			SCNN1A
the 10 core nodes (decreasingly ordered by the module assignment values) of the module PPP4R2												SCNN1B
PPP4R2	PPP4C	SMEK1	SMEK2	TRA2B	CCDC6	FAM133B	ELMSAN1	DNAJA1	PPME1			RUNX2
the 10 core nodes (decreasingly ordered by the module assignment values) of the module HERPUD1												SCNN1G
HERPUD1	AMFR	SYVN1	HMOX1	PSEN1	SNCAIP	DERL1	TOLLIP	CAPN15	SIAH1			SPRY2
the 10 core nodes (decreasingly ordered by the module assignment values) of the module STX11												CBL
STX11	SNAP23	LONRF1	SNAP25	BYSL	KCTD9	WDYHV1	LENG1	KDM1A	CCNK			LONRF1
the 10 core nodes (decreasingly ordered by the module assignment values) of the module TPM1												ELAVL1
TPM1	CNN2	TPM3	KXD1	TNNT1	TPM4	TPM2	DBN1	MAD1L1	ACTA2			PVR
the 10 core nodes (decreasingly ordered by the module assignment values) of the module MAFF												LCP2
MAFF	MAFG	NFE2L2	BACH2	NFE2L1	NFE2L3	GTF2A1L	BATF3	NFIL3	CCDC67			VANGL2
the 10 core nodes (decreasingly ordered by the module assignment values) of the module KLHL42												ZDHHC17
KLHL42	CUL3	SERPINE1	UBQLN1	COPS6	CYB5R1	CCL7	UBQLN4	MTHFD2	TNFAIP2			GRB2
the 10 core nodes (decreasingly ordered by the module assignment values) of the module ARNTL												CSF1
ARNTL	CLOCK	NPAS2	CRY1	UBE3A	NPAS4	CSNK1E	HIF1A	KIF20B	TBC1D14			ERRFI1
the 10 core nodes (decreasingly ordered by the module assignment values) of the module ACTR5												GAB2
ACTR5	INO80	UCHL5	INO80E	YY1	RUVBL2	RUVBL1	ACTR8	ACTL6A	TFPT			GRAP2
the 10 core nodes (decreasingly ordered by the module assignment values) of the module PDE4DIP												CD44
PDE4DIP	ZBTB38	MAPRE1	TNIK	PRKAR2B	MTUS2	NUPR1	CD109	TK1	ARNT2			SLC3A2
the 10 core nodes (decreasingly ordered by the module assignment values) of the module PRG2												EGFR
PRG2	TOR3A	SIPA1L2	ADAMTS1	PAPPA	NANOG	PRSS50	DPPA4	PCGF1	SUSD4			FYB
the 10 core nodes (decreasingly ordered by the module assignment values) of the module PLEKHF2												PTPN11
PLEKHF2	MBIP	PPFIA1	ARL14EP	MEAF6	PRKAR1A	RABAC1	ZNF250	TNFAIP8	TRAPPC3			PIK3R1
the 10 core nodes (decreasingly ordered by the module assignment values) of the module PPFIA1												SOCS1
PPFIA1	PPP2R1A	PPP2CB	PTPRF	PPP2CA	PPP2R5D	ING4	PTPRS	MBIP	PTPRD			SHC1
the 10 core nodes (decreasingly ordered by the module assignment values) of the module ARHGEF2												TXNIP
ARHGEF2	TRIO	RHOA	RAC1	MARK2	CAMK2D	CDC5L	MYC	PAK3	ARHGEF3			CRKL
the 10 core nodes (decreasingly ordered by the module assignment values) of the module NDRG1												ATF3
NDRG1	TLE3	TMEM17	CARS	IGBP1	KCNJ10	FASN	KIF20B	LDHA	TNIK			FOSL2
the 10 core nodes (decreasingly ordered by the module assignment values) of the module EPC1												DDIT3
EPC1	EPC2	MORF4L1	YEATS4	ING3	MORF4L2	FOXR1	KAT5	ZBTB10	NUPR1			JUN
the 10 core nodes (decreasingly ordered by the module assignment values) of the module SRF												CEBPG
SRF	MKL1	MYOCD	GTF2I	GTF2F1	ELK4	SMARCA4	CEBPB	NCOA1	FHL2			JDP2
the 10 core nodes (decreasingly ordered by the module assignment values) of the module SETD1B												JUNB
SETD1B	WDR5	CXXC1	KDM6B	ASH2L	RBBP5	WDR82	HIST1H3A	PRMT2	RBM26			ATF2
the 10 core nodes (decreasingly ordered by the module assignment values) of the module RGS2												MSN
RGS2	DYNLL1	HSPA8	GIT1	PRKCSH	KCNJ10	DDR1	NIPSNAP1	VPS29	PARK2			CARS
the 10 core nodes (decreasingly ordered by the module assignment values) of the module RNASEH2A												EZR
RNASEH2A	RNASEH2B	RNASEH2C	ITSN1	PRDX2	CDK10	IARS2	AP1M1	PAPSS1	RAD51			CTH
the 10 core nodes (decreasingly ordered by the module assignment values) of the module HOMER1												FAS
HOMER1	C1orf116	HOMER3	RYR1	GRAMD3	STMN4	EEF1A2	GRAMD1B	TP53BP2	SPTBN4			FADD
the 10 core nodes (decreasingly ordered by the module assignment values) of the module VLDLR												FASLG
VLDLR	RELN	LRPAP1	DAB1	SNX17	LPL	MYLIP	USP53	LDLR	ARID5A			DAXX
the 10 core nodes (decreasingly ordered by the module assignment values) of the module PPP1R15A												ALDH1L2
PPP1R15A	CSRNP1	PPP1CA	PPP1CC	TACC2	SMARCB1	HOMEZ	SYTL2	BCAR1	KRAS			CASP8
the 10 core nodes (decreasingly ordered by the module assignment values) of the module L3MBTL2												FAF1
L3MBTL2	RNF2	PCGF6	CBX3	RYBP	E2F6	PHF10	HIST1H4A	HIST1H3A	MPP3			MAPK8
the 10 core nodes (decreasingly ordered by the module assignment values) of the module MAGEC2												CASP10
MAGEC2	TRIM28	RBX1	UBR3	RNF166	MAGEE1	SERTAD2	PCGF6	TRAF4	FBXW7			MAP3K5
the 10 core nodes (decreasingly ordered by the module assignment values) of the module ACVR2B												SH2D3C
ACVR2B	INHBA	ACVR1B	ACVR2A	IGSF1	SNX2	ACVR1	DLK1	ENG	LDLRAD4			SRC
the 10 core nodes (decreasingly ordered by the module assignment values) of the module FYB												DOK5
FYB	FYN	SKAP1	WAS	CARD11	BCL10	VASP	NCK2	MAP3K7	CD44			HBEGF
the 10 core nodes (decreasingly ordered by the module assignment values) of the module LPAR6												PRKAB2
LPAR6	VSIG2	CD68	ARL5B	TNPO2	TTI1	COG6	MTX3	ATL3	ZDHHC17			STX11
the 10 core nodes (decreasingly ordered by the module assignment values) of the module NPPB												PRKAA1
NPPB	NPR3	NPR2	NOTCH2NL	NPR1	KRT40	KRTAP10-3	KRTAP10-9	PSMA3	CSF1			HOMEZ
the 10 core nodes (decreasingly ordered by the module assignment values) of the module AMOTL1												PRKAG1
AMOTL1	AMOT	NF2	RNF166	WWTR1	MPP5	WWOX	TEAD4	FHL3	CAPZA2			MDFI
the 10 core nodes (decreasingly ordered by the module assignment values) of the module LONRF1												RAB39B
LONRF1	UBE2L6	IKZF2	RBPMS	RNF19A	ADAMTSL4	BYSL	KCTD9	HSPB1	WDYHV1			PRKAA2
the 10 core nodes (decreasingly ordered by the module assignment values) of the module HOMEZ												GOLGA2
HOMEZ	DEF6	ZBTB21	LNX1	DVL3	SUMO2	PIN1	TRAF4	DNTTIP1	AES			APLN
the 10 core nodes (decreasingly ordered by the module assignment values) of the module RNF19A												RUNX1
RNF19A	SOD1	PGM5	C11orf58	NUDT21	ZAK	SNCAIP	RPS6KA5	CCBL2	UBE2L6			CBFB
the 10 core nodes (decreasingly ordered by the module assignment values) of the module ZBTB38												YAP1
ZBTB38	CHD2	TRIM41	SRPK2	ACSS2	CTR9	PVR	KRT40	GXYLT2	KRTAP10-9			RUNX1T1
the 10 core nodes (decreasingly ordered by the module assignment values) of the module BMP2												HDAC1
BMP2	BMPR1A	BMPR2	COL2A1	ENG	ACTR2	TGFB2	BMPR1B	TRIB3	PDGFB			SOX2
the 10 core nodes (decreasingly ordered by the module assignment values) of the module PTPN2												HDAC3
PTPN2	STAT1	SLC39A4	TMEM216	PSMD14	VARS	PSMC1	METTL13	TCTN2	PTPN6			HDAC2
the 10 core nodes (decreasingly ordered by the module assignment values) of the module B2M												NCOR1
B2M	HLA-B	PTTG1	HLA-C	GPER1	HSPB2	HLA-A	MAP1S	HLA-F	ERBB3			ZBTB16
the 10 core nodes (decreasingly ordered by the module assignment values) of the module RND1												CBFA2T2
RND1	RND3	PLXNB1	PDE6D	RGS14	ARHGAP35	UBXN11	ID3	CREB3L2	ZNF212			SIN3A
the 10 core nodes (decreasingly ordered by the module assignment values) of the module ZBTB10												JAK2
ZBTB10	FBXL17	ZBTB46	ZNF417	FOXP1	FOXK2	SNRNP200	HPS1	RBPJ	NF2			TCEB1
the 10 core nodes (decreasingly ordered by the module assignment values) of the module NUPR1												CRK
NUPR1	IFRD1	MYOD1	MSL1	SYNCRIP	COPS5	MEF2C	RAN	CSF2	ABCG8			IRS1
the 10 core nodes (decreasingly ordered by the module assignment values) of the module ARID5A												VAV1
ARID5A	ATXN1	SOX5	RHOXF2	PNMA1	ESR2	CKS1B	DAZAP2	SH2D2A	RBPMS			VAV2
the 10 core nodes (decreasingly ordered by the module assignment values) of the module SALL2												ERBB2
SALL2	CEP76	ZMIZ2	NANOG	HPS1	RBBP7	IRF3	PRMT2	CCNJL	CARD8			POU5F1
the 10 core nodes (decreasingly ordered by the module assignment values) of the module EVA1C												SALL2
EVA1C	TEX264	HMOX1	VANGL2	BMPR1B	FAM189B	TBL2	POM121	DBF4B	BMP2			SIPA1L2
the 10 core nodes (decreasingly ordered by the module assignment values) of the module TUFT1												VPRBP
TUFT1	TRIM27	ZYX	CNN2	RABGAP1	NSMCE4A	NME7	SMC6	ATF1	TFIP11			NANOG
the 10 core nodes (decreasingly ordered by the module assignment values) of the module SIX1												SMARCB1
SIX1	EYA2	EYA1	SIX4	FOXE1	MYH7	MYH4	CCDC85B	VTN	FOXL2			SOX21
the 10 core nodes (decreasingly ordered by the module assignment values) of the module GDNF												ARID1A
GDNF	GFRA2	RMND5A	GID4	S100A10	RANBP9	RANBP10	COPS5	PRG2	CXCL2			DNAJA2
the 10 core nodes (decreasingly ordered by the module assignment values) of the module MTHFD2												HEXIM1
MTHFD2	NAGK	HUWE1	PSMD13	NFATC1	CLIC1	DHX29	ACAA1	PTEN	CUL3			CDK9
the 10 core nodes (decreasingly ordered by the module assignment values) of the module DOK5												RN7SK
DOK5	RET	CCDC85B	WIZ	OPRM1	TSC1	DOK3	RAI2	SIX1	EGFR			CCNT1
the 10 core nodes (decreasingly ordered by the module assignment values) of the module SYTL2												LARP7
SYTL2	RAB27A	MTERF1	KRAS	NCOA1	PPP1CA	HNRNPA1	MAFG	PIDD1				MEPCE
the 10 core nodes (decreasingly ordered by the module assignment values) of the module TACC2												HEXIM2
TACC2	CKAP5	SMARCB1	SLAIN2	CTR9	ACSS2	KAT2A	TTK	AURKC	HMG20B			BRD4
the 10 core nodes (decreasingly ordered by the module assignment values) of the module GATA3												DHX9
GATA3	LMO1	LMO2	SPI1	USP21	FOXP3	BMI1	HDAC5	TAL1	MYB			AFF1
the 10 core nodes (decreasingly ordered by the module assignment values) of the module HMOX1												VEGFA
HMOX1	CHRNA9	POMGNT2	TTC26	UFD1L	SRPRB	TEX264	CDC20B	TERF1	DERL1			PDGFB
the 10 core nodes (decreasingly ordered by the module assignment values) of the module HSPB3												PLXNA1
HSPB3	SLC31A2	RAMP3	HSPB2	ZZEF1	ANP32A	MRPL38	BBOX1	GLP1R	B2M			EVA1C
the 10 core nodes (decreasingly ordered by the module assignment values) of the module RAPGEF3												NRP1
RAPGEF3	RANBP2	RAP2A	PNMA1	NUP205	RAP1A	AP2B1	RAN	NFATC2	KPNB1			KDR
the 10 core nodes (decreasingly ordered by the module assignment values) of the module PRR5L												ADAMTS1
PRR5L	RICTOR	ZFP36	MAPKAP1	MTOR	STK40	SGK1	MAPT	NFKB1	ASPG			POMGNT2
the 10 core nodes (decreasingly ordered by the module assignment values) of the module TRAPPC1												CAMK2D
TRAPPC1	TRAPPC12	CABS1	TRAPPC3									KPNB1
the 10 core nodes (decreasingly ordered by the module assignment values) of the module CYB5R2												ARHGEF2
CYB5R2	TRIP13	PLK3	COIL	PSMC6	FFAR2	CDC23	GOLGA2	CENPU	BUB1B			MYC
the 10 core nodes (decreasingly ordered by the module assignment values) of the module APOBEC1												TRIO
APOBEC1	A1CF	BAG4	DND1	SYNCRIP	SLC25A25	LAMB3	SETD1B	KPNA2	ZEB1			FN1
the 10 core nodes (decreasingly ordered by the module assignment values) of the module CR2												RAPGEF3
CR2	CD19	IFNA1	ANXA6	CD81								MBP
the 10 core nodes (decreasingly ordered by the module assignment values) of the module DMBT1												MAPK1
DMBT1	SFTPD	ICE2	EID1	CDK6	COPS6	LPIN1	PARD6B	ZEB1	BACH2			MAPK14
the 10 core nodes (decreasingly ordered by the module assignment values) of the module TNFAIP8L1												DUSP10
TNFAIP8L1	FBXW5	GRK5	DVL3	PSME3	APP	SALL2	ARHGEF2	FAM212A	OTUB2			DUSP16
the 10 core nodes (decreasingly ordered by the module assignment values) of the module NDP												LRRK2
NDP	FZD4	LGALS8	BAG3	PPP1CA	APP	PTPN2	BMF	SYTL2	SOX2			MAPK3
the 10 core nodes (decreasingly ordered by the module assignment values) of the module NFIL3												GDF15
NFIL3	AMOTL2	DR1	2001-12-01	CBX8	DNMT3L	CREB1	MAFF	MAFG	BATF			IER3
the 10 core nodes (decreasingly ordered by the module assignment values) of the module FGF5												ITGB2
FGF5	FGFR2	FGFR1	EGF	FGFR4	MAPK1	ERRFI1	CD44	ARHGEF2	ETS1			ITGAL
the 10 core nodes (decreasingly ordered by the module assignment values) of the module ASCL1												NDRG1
ASCL1	MEF2A	MEF2D	TCF4	MEF2C	NR4A1	STX11	ATF3	NFATC2	EP300			CSF2
the 10 core nodes (decreasingly ordered by the module assignment values) of the module GADD45B												SYNCRIP
GADD45B	MAP3K4	MAP2K7	GADD45GIP1	MAP3K5	CCNB1	GADD45A	CDK1	RIPK2	MAP2K6			HNRNPA1
the 10 core nodes (decreasingly ordered by the module assignment values) of the module CD200												XRCC6
CD200	CD200R1	HUS1										HNRNPA2B1
the 10 core nodes (decreasingly ordered by the module assignment values) of the module EMX2												MAPK6
EMX2	TLE2	MEIS1	GTF2A1L									MAPKAPK5
the 10 core nodes (decreasingly ordered by the module assignment values) of the module MAGEA11												NEURL4
MAGEA11	IL11	OTUB2	TRIP6	RFFL	TRIM39	TRIM25	TRIM5	TRIM55	RBCK1			ITSN1
the 10 core nodes (decreasingly ordered by the module assignment values) of the module ADH1A												RANBP9
ADH1A	HADH	CSNK2A2										AURKA
the 10 core nodes (decreasingly ordered by the module assignment values) of the module RNF130												MYBL2
RNF130												EEF1A2
the 10 core nodes (decreasingly ordered by the module assignment values) of the module TIPARP												RBL1
TIPARP												RAB2A
the 10 core nodes (decreasingly ordered by the module assignment values) of the module GBP3												FOS
GBP3												STK40
the 10 core nodes (decreasingly ordered by the module assignment values) of the module GRHL1												BATF
GRHL1												SMARCA4
the 10 core nodes (decreasingly ordered by the module assignment values) of the module LIF												BCL7A
LIF												MAPK9
the 10 core nodes (decreasingly ordered by the module assignment values) of the module CXCL10												EPRS
CXCL10												XPO1
the 10 core nodes (decreasingly ordered by the module assignment values) of the module UGGT1												IARS
UGGT1												LARS
												KARS
												RARS
												ASNS
												DARS
												MARS
												TXN
												ITCH
												RGMA
												SMURF2
												ZBTB32
												CDKN1B
												NLGN3
												FHL1
												HSPB2
												NR4A1
												BMF
												BBC3
												MCL1
												BCL2
												BCL2L1
												RXRA
												DYNLL2
												BCL2A1

## Sheet: Table S8. Network overlap
Supplemental Table S8. Overlap of genes between network model core hioerarchy (unique sum of the central ten genes of each of the top 30 modules).
AFF1
APP
AURKA
BCL2
BCL2L1
BRCA1
BRD4
CBL
CCNT1
CDK1
CDK9
EGFR
ELAVL1
FAS
FASLG
FEN1
GRB2
H2AFX
HDAC1
HDAC2
HEXIM1
HNRNPA1
ITCH
ITSN1
MYC
NEDD4L
NOD1
PCNA
SCNN1A
SCNN1B
SCNN1G
SIN3A
SIPA1L2
SOX2
SRC
TNIK
UBC
UBE2L3
YAP1
